# Supplementary material for: Inhba, Homer1 and Bdnf are major targets of transcriptomic dysregulation by neurodegenerative disease-associated excitotoxic NMDA receptor signaling
Source: Commun Biol. 2025 Dec 3;8:1743. doi: 10.1038/s42003-025-09074-9 (PMC12678830; doi:10.1038/s42003-025-09074-9)
Supplement: Supplementary file 3 — Supplementary Data 1 [file 42003_2025_9074_MOESM3_ESM.xlsx]

## Sheet: Full.dataset
Number	ensembl	symbol	Bic Activity Class	l2fc.CTRL05B	padj.CTRL05B	l2fc.CTRL1B	padj.CTRL1B	l2fc.CTRL2B	padj.CTRL2B	l2fc.Bic1vs05	padj.Bic1vs05	l2fc.Bic2vs1	padj.Bic2vs1	Passive Shut Off	% Passive Shut Off	l2fc.1hBTTX	padj.1hBTTX	l2fc.2hBTTX	padj.2hBTTX	Active Shut Off	% Active Shut Off	l2fc.1hBTTXNMDA	padj.1hBTTXNMDA	l2fc.2hBTTXNMDA	padj.2hBTTXNMDA	Total Shut Off	% Total Shut Off	l2fc.1hBTTXNMDAvs1hB	padj.1hBTTXNMDAvs1hB	l2fc.2hBTTXNMDAvs2hB	padj.2hBTTXNMDAvs2hB	Active TBOA Shut Off (vs Bic/TTX)	% Active TBOA Shut Off	l2fc.2hBTBOA	padj.2hBTBOA	TBOA Shut Off	% TBOA Shut Off	l2fc.2hBTBOAvs2hB	padj.2hBTBOAvs2hB	l2fc.2hBTBOA_TTXNMDA	padj.2hBTBOA_TTXNMDA	mean.control	mean.05hBic	mean.05hbicplus05hTTX	mean.05hbicplus05hTTXNMDA	mean.1hbic	mean.1hBicplus1hTBOA	mean.1hBicplus1hTTX	mean.1hBicplus1hTTXNMDA
1	ENSMUSG00000000001	Gnai3	not.active	0.00127548	0.999848	-0.056705	0.955594	-0.0119211	0.955779	-0.0593198	0.999733	0.0490483	0.800409	No		0.0710818	0.999917	0.167256	0.0636948	No		-0.114836	0.389818	-0.245734	0.0123651	No		-0.0290001	0.855424	-0.0662222	0.597457	No		-0.0799745	0.533712	No		0.0878098	0.579572	0.154807	0.128866	2214.94	2225.22	2255.68	2069.54	2117.96	2359.39	2501.34	2115.9
2	ENSMUSG00000000003	Pbsn	none	NA	NA	NA	NA	NA	NA	NA	NA	NA	NA	No		NA	NA	0.00578769	NA	No		NA	NA	-0.0252857	NA	No		NA	NA	NA	NA	No		-0.00846642	NA	No		NA	NA	NA	NA	0	0	0	0	0	0	0.39952	0.106188
3	ENSMUSG00000000028	Cdc45	not.active	-0.00516149	0.999848	0.00177055	0.999381	0.121396	0.702176	0.00602989	0.999733	0.108239	0.766469	No		-0.0587075	0.999917	-0.23083	0.14644	No		0.136241	0.578496	0.217336	0.276688	No		0.0313043	0.910468	-0.0699399	0.792318	No		0.243854	0.213742	No		0.00222971	0.995087	0.065434	0.796455	58.9458	58.2586	52.1674	60.611	59.7216	66.2313	52.5567	62.7959
4	ENSMUSG00000000031	H19	not.active	0.00186868	0.999848	-0.078933	0.940766	0.103527	0.853029	-0.0473404	0.999733	0.208736	0.528903	No		0.0382126	0.999917	-0.106898	NA	No		0.0984192	0.706827	0.551627	0.0905476	No		0.198665	0.377223	0.263122	0.506232	No		0.301953	0.207838	No		0.0639325	NA	-0.0788253	0.833766	20.9457	20.6931	20.3895	25.0801	15.2123	27.827	17.8943	30.5972
5	ENSMUSG00000000037	Scml2	not.active	-0.0312056	0.999848	-0.0382956	0.991711	-0.0554342	0.917798	0.0123729	0.999733	0.0143306	0.986582	No		-0.00388355	0.999917	0.0690338	NA	No		0.160589	0.536241	0.266155	0.335566	No		0.142917	0.597786	0.369421	0.175099	No		-0.0209392	0.953566	No		0.0265871	NA	-0.248716	0.400784	24.2985	20.8623	21.703	26.014	21.5875	23.5397	24.3767	29.4899
6	ENSMUSG00000000049	Apoh	not.active	-0.0178486	0.999848	-0.110991	0.821454	-0.313995	0.444483	-0.0334898	0.999733	0.0167931	NA	No		0.0334439	NA	0.107486	NA	No		0.0521037	NA	0.121692	0.804341	No		0.171496	NA	0.393397	0.333903	No		0.0968633	NA	No		0.0987522	NA	0.0682471	0.868455	6.54401	4.9983	5.58886	6.01835	3.41854	8.1409	5.8141	6.38207
7	ENSMUSG00000000056	Narf	not.active	0.0238354	0.999848	0.011931	0.99869	-0.092868	0.706632	-0.0172359	0.999733	-0.101023	0.730575	No		-0.0163175	0.999917	-0.0402543	0.828672	No		-0.113679	0.547353	-0.262439	0.0674205	No		-0.135671	0.460777	-0.306435	0.0283881	No		-0.0305446	0.89899	No		-0.0594303	0.835582	0.217131	0.114837	3613.99	3719.54	3576.45	3263.48	3649.4	3185.35	3273.8	2728.6
8	ENSMUSG00000000058	Cav2	not.active	0.0693439	0.999848	-0.0481275	0.983216	-0.0752195	0.817117	-0.132913	0.999733	-0.00531338	0.992551	No		0.150973	0.999917	0.177591	0.168869	No		-0.000571738	0.997748	0.671229	4.97882e-10	No		0.24342	0.121347	0.873138	2.90246e-15	No		0.0595887	0.759844	No		0.211572	0.193863	-0.601035	1.9035e-08	383.834	429.374	445.357	444.853	363.949	445.626	420.339	684.083
9	ENSMUSG00000000078	Klf6	late.induced	0.122355	0.999848	0.334311	0.0272227	0.607391	1.70814e-05	0.173182	0.825652	0.180438	0.387872	Yes	-38.7978	-0.0184451	0.999917	-0.708344	1.88395e-08	No		-0.254406	0.135417	0.549159	0.000248955	No		-0.299867	0.0341648	-0.331215	0.0261443	No		0.633463	2.39537e-06	No		-0.0928579	0.725167	0.184208	0.277298	2221.85	2543.27	2945.87	2370.88	3019.71	3172.39	1844.61	2770.85
10	ENSMUSG00000000085	Scmh1	not.active	0.05798	0.999848	0.120437	0.77146	0.151808	0.241253	0.0536074	0.999733	0.0183443	0.952172	No		-0.061977	0.999917	-0.154099	0.0753721	No		-0.0670386	0.525828	-0.135578	0.0762678	No		-0.133032	0.169764	-0.295498	8.25325e-05	No		0.134196	0.137725	No		-0.020191	0.935277	0.266	5.2014e-05	1302.38	1373.47	1356.5	1295.67	1429.81	1423.64	1302.13	1187.88
11	ENSMUSG00000000088	Cox5a	not.active	-0.089761	0.999848	-0.089962	0.912546	0.00884261	0.972417	0.0148456	0.999733	0.114549	0.159056	No		-0.0065133	0.999917	-0.0273362	0.804625	No		0.192956	0.072236	0.242194	0.00871786	No		0.191884	0.035067	0.218301	0.00268802	No		0.0498353	0.743028	No		0.0242229	0.911508	-0.195868	0.0291129	4705.91	4310.41	4326.44	5006.11	4359.22	4828.55	4664.71	5571.58
12	ENSMUSG00000000093	Tbx2	not.active	0.0794288	0.999848	0.00618246	0.999142	0.0600873	0.904568	-0.0949592	0.999733	0.0381571	0.957648	No		0.033385	0.999917	-0.29893	NA	No		0.20574	0.409739	0.637471	0.00876607	No		0.272005	0.250866	0.141705	0.655286	No		0.224336	0.375189	No		-0.0720214	NA	-0.282565	0.266402	29.1465	39.4196	32.6361	43.6307	29.225	26.9661	21.6567	36.0553
13	ENSMUSG00000000094	Tbx4	none	0.00436595	NA	0.0138186	NA	-0.00360231	NA	0.000804807	NA	-0.0326988	NA	No		0.00898545	NA	0.00215539	NA	No		-0.0741316	NA	0.199063	NA	No		-0.0280175	NA	0.171949	NA	No		0.0361147	NA	No		0.0141146	NA	-0.0197606	NA	0.110219	0.901421	1.16169	0.290189	0.606168	0.759932	0.261164	0.795422
14	ENSMUSG00000000120	Ngfr	not.active	0.0252427	0.999848	0.145983	0.857434	0.238029	0.273015	0.0717849	0.999733	0.028854	0.961498	No		0.00621445	0.999917	-0.190678	0.243232	No		-0.00533737	0.986191	0.38597	0.0953989	No		0.00806019	0.980979	0.145883	0.612817	No		0.282178	0.115045	No		0.0607241	0.848975	-0.0599573	0.847194	109.664	113.82	131.26	128.688	128.813	141.5	109.209	148.924
15	ENSMUSG00000000125	Wnt3	not.active	-0.108989	0.999848	-0.0465712	0.983216	-0.361974	0.295045	0.104644	0.999733	-0.198431	0.587597	No		-0.038223	0.999917	0.235712	NA	No		0.0541655	0.867275	-0.0507957	0.903901	No		-0.0372315	0.909184	0.34102	0.301257	No		-0.112922	0.70996	No		0.0861357	NA	-0.103696	0.775554	22.7524	13.8467	18.3705	19.1931	20.7476	19.5227	22.9317	21.0616
16	ENSMUSG00000000126	Wnt9a	none	0.00545333	0.999848	0.0447096	0.982913	-0.375982	0.0347092	0.0264582	0.999733	-0.410986	0.00253303	No		0.0129191	0.999917	-0.110047	0.500644	No		0.0461702	0.852735	0.246821	0.0867459	No		0.0612748	0.788694	0.116126	0.515947	No		0.336953	0.0270188	No		0.179265	0.387187	0.133851	0.443767	148.737	147.855	152.312	159.547	152.621	132.299	99.8487	119.266
17	ENSMUSG00000000127	Fer	not.active	0.0649205	0.999848	0.0620616	0.959644	0.052247	0.781537	-0.018886	0.999733	-0.0223542	0.934387	No		-0.00769493	0.999917	0.118777	0.0781931	No		-0.225407	0.00406709	-0.469448	1.36287e-09	No		-0.227158	0.0218151	-0.342546	3.38266e-05	No		-0.136538	0.186086	No		-0.0136079	0.957815	0.309654	0.0019576	758.471	809.194	790.699	672.346	795.069	768.839	860.851	621.759
18	ENSMUSG00000000131	Xpo6	not.active	0.0369578	0.999848	0.0293268	0.991711	0.0187448	0.940078	-0.0188426	0.999733	-0.0148718	0.95347	No		-0.00211117	0.999917	-0.0745462	0.280098	No		-0.145897	0.036526	-0.250874	0.000299306	No		-0.145732	0.0492683	-0.322733	9.96326e-06	No		0.0561887	0.563086	No		-0.014301	0.94864	0.298804	4.65503e-05	2745.54	2853.2	2799.95	2525.15	2808.94	2754.71	2650.09	2238.99
19	ENSMUSG00000000134	Tfe3	late.induced	0.0319462	0.999848	0.113014	0.834754	0.260506	0.0204054	0.0696222	0.999733	0.131833	0.228984	No		-0.0889907	0.999917	-0.0335368	0.734367	Yes	-13.0355	-0.0091404	0.955771	-0.201502	0.00537658	Yes	-14.9014	-0.112732	0.295144	-0.232793	0.00236867	No		-0.103267	0.387421	No		-0.121909	0.424486	0.0861242	0.438523	1029.42	1061.04	1038.39	1031.14	1126.29	1124.48	1214.53	1057.99
20	ENSMUSG00000000142	Axin2	not.active	0.104447	0.999848	-0.00159019	0.999381	-0.0907524	0.601366	-0.127347	0.999733	-0.0863425	0.623535	No		0.00508976	0.999917	0.299419	0.00215536	No		0.113536	0.368609	-0.407049	2.50327e-05	No		0.124387	0.253662	-0.0783055	0.552003	No		-0.669401	2.0978e-12	No		-0.322749	0.00287486	-0.31821	0.00417044	398.38	438.899	394.977	431.349	394.968	279.946	468.195	355.904
21	ENSMUSG00000000148	Brat1	late.downreg	-0.00114251	0.999848	-0.0844167	0.927277	-0.330161	0.00101034	-0.0753157	0.999733	-0.225248	0.0394006	No		0.0487441	0.999917	-0.0454935	0.682334	No		-0.0121873	0.941976	0.0986457	0.405104	No		0.0511042	0.756958	0.0525721	0.669416	No		0.124016	0.334287	No		0.0741828	0.676865	0.0261597	0.862828	740.547	739.175	714.745	711.099	686.234	619.328	561.862	607.345
22	ENSMUSG00000000149	Gna12	not.active	0.0175719	0.999848	0.022542	0.993831	-0.0194072	0.938701	-0.00166656	0.999733	-0.0440327	0.872043	No		-0.0228217	0.999917	-0.187688	0.089677	No		-0.042093	0.815544	0.165591	0.211914	No		-0.0674826	0.658899	-0.0352604	0.851543	No		0.200647	0.12594	No		0.0113999	0.972747	0.0410974	0.826863	2846.88	2903.46	2833.97	2748.16	2897.2	2837.32	2437.16	2763.97
23	ENSMUSG00000000154	Slc22a18	none	0.0072269	NA	0.0412273	NA	0.0915259	NA	0.0128413	NA	-0.0299324	NA	No		0.0152396	NA	0.0610864	NA	No		0.0258565	NA	0.398337	0.334993	No		0.0797492	NA	0.591107	0.107904	No		-0.0560104	NA	No		0.0134278	NA	-0.409341	0.142135	1.01289	1.45359	2.76946	3.1277	2.03925	2.22469	2.61998	5.16887
24	ENSMUSG00000000157	Itgb2l	none	NA	NA	NA	NA	NA	NA	NA	NA	NA	NA	No		0.00328179	NA	0.00466634	NA	No		-0.0158633	NA	0.0867996	NA	No		NA	NA	0.0900415	NA	No		0.00466146	NA	No		0.00348157	NA	-0.0364357	NA	0.110219	0	0.52612	0	0	0.240541	0.240258	0.536736
25	ENSMUSG00000000159	Igsf5	none	NA	NA	NA	NA	NA	NA	NA	NA	NA	NA	No		0.00131701	NA	NA	NA	No		0.0168928	NA	0.0417936	NA	No		0.0176656	NA	0.0308482	NA	No		0.0109032	NA	No		0.00417894	NA	0.00983826	NA	0	0.206387	0.189729	0.514404	0	0.339466	0.110566	0.258687
26	ENSMUSG00000000167	Pih1d2	not.active	-0.067921	0.999848	0.0873458	0.954922	0.0593712	0.898044	0.134407	0.999733	-0.0698387	0.897184	No		-0.0750846	0.999917	0.180937	NA	No		0.0752308	0.802827	-0.101963	0.704614	No		-0.0785705	0.786055	0.15353	0.601182	No		-0.194217	0.425762	No		0.00490782	NA	-0.140097	0.614069	32.894	26.497	31.447	33.2253	36.3373	34.7711	41.1905	37.9072
27	ENSMUSG00000000168	Dlat	not.active	0.0135507	0.999848	-0.06502	0.896528	0.0245307	0.826045	-0.0792865	0.999733	0.0916011	0.222274	No		0.0567012	0.999917	0.0638014	0.302999	No		-0.0678668	0.579447	-0.254421	0.000143381	No		-0.00053432	0.996355	-0.186275	0.0052354	No		-0.124155	0.0947259	No		-0.0553955	0.644991	0.119305	0.145507	4571.77	4637.52	4562.71	4347.67	4355.55	4463.61	4895.37	4124.18
28	ENSMUSG00000000171	Sdhd	not.active	-0.0747172	0.999848	-0.083557	0.902525	-0.0107877	0.952623	-0.00673227	0.999733	0.0801038	0.516235	No		-0.00790343	0.999917	-0.0357497	0.635113	No		0.113411	0.275209	0.0931014	0.290702	No		0.108394	0.246372	0.0599605	0.532369	No		-0.00236553	0.986802	No		-0.0332396	0.854181	-0.100938	0.304378	2952.95	2781.31	2739.11	2982.49	2766.28	2859.53	2869.7	3085.18
29	ENSMUSG00000000182	Fgf23	not.active	0.026817	0.999848	0.0198306	0.995443	0.4613	0.203767	-0.0249135	0.999733	0.262161	NA	No		-0.0350393	NA	-0.10344	NA	No		0.229498	NA	-0.113089	0.814243	No		0.118039	NA	-0.336694	0.388955	No		-0.0350459	NA	No		-0.0792865	NA	0.0314563	0.943284	5.4511	6.67465	3.39951	7.55041	5.81337	7.06428	7.43225	7.25943
30	ENSMUSG00000000183	Fgf6	none	NA	NA	0.0071342	NA	NA	NA	0.000779532	NA	-0.0182359	NA	No		-0.00500508	NA	0.00553519	NA	No		0.010785	NA	-0.0225663	NA	No		-0.00472259	NA	NA	NA	No		-0.00560777	NA	No		NA	NA	-0.00011322	NA	0	0.259264	0.0751891	0.426314	0.629705	0.0708078	0.359488	0.131025
31	ENSMUSG00000000184	Ccnd2	not.active	0.0348852	0.999848	0.0481724	0.967063	0.176503	0.113166	0.00479125	0.999733	0.121553	0.244655	No		0.0078437	0.999917	0.020955	0.866199	No		0.00262138	0.98828	0.257575	0.0136592	No		0.0147375	0.91999	0.283011	0.00360806	No		0.0538258	0.70246	No		0.0743679	0.647125	-0.206574	0.0455906	9535.05	9861.74	9945.7	9976.01	9890.1	11436.1	11027.4	13318.4
32	ENSMUSG00000000194	Gpr107	not.active	0.0103704	0.999848	0.0634294	0.942825	0.0619309	0.680195	0.0482433	0.999733	-0.00837022	0.979741	No		-0.050405	0.999917	-0.0289808	0.776933	No		-0.0915291	0.414523	-0.183556	0.0271578	No		-0.150302	0.113446	-0.209878	0.0118783	No		0.0119408	0.950627	No		-0.0117274	0.969082	0.184071	0.104492	2375.72	2400.64	2378.56	2229.45	2496.27	2453.15	2441.09	2157.82
33	ENSMUSG00000000197	Nalcn	not.active	0.0135332	0.999848	-0.0491528	0.959644	0.0186864	0.923703	-0.0654127	0.999733	0.070494	0.631137	No		0.033131	0.999917	0.0948306	0.214023	No		-0.253625	0.00545924	-0.612783	5.39397e-14	No		-0.214774	0.0255509	-0.509905	8.08112e-09	No		-0.119125	0.224892	No		-0.0197708	0.940533	0.472125	5.85859e-07	4558.33	4620.47	4499.74	3733.01	4378.38	4531.41	4967.7	3243.64
34	ENSMUSG00000000202	Btbd17	not.active	-0.00676354	0.999848	0.0753915	0.96317	0.188719	0.49585	0.0655073	0.999733	0.0714282	0.861892	No		-0.00106724	0.999917	-0.24802	0.129372	No		0.157191	0.455939	0.711922	0.000298871	No		0.157148	0.459101	0.403231	0.0340575	No		0.306503	0.0994652	No		0.0293404	0.940533	-0.347027	0.0614591	191.632	189.725	210.196	240.109	209.511	233.433	175.106	303.6
35	ENSMUSG00000000204	Slfn4	not.active	-0.00402771	0.999848	-0.0455659	0.979962	-0.365801	0.328203	-0.0210267	0.999733	-0.153463	NA	No		-0.0351576	NA	0.0433704	NA	No		-0.0187329	NA	0.00209811	0.997351	No		-0.126932	NA	0.1106	0.821374	No		-0.0735955	NA	No		-0.00362481	NA	-0.118578	0.743614	6.50342	6.2237	3.60179	3.46332	5.53624	3.08793	4.03577	3.81129
36	ENSMUSG00000000214	Th	not.active	0.0208103	0.999848	-0.00869886	0.99869	0.197994	0.672439	-0.0286403	0.999733	0.129939	NA	No		0.00517694	0.999917	-0.0454838	NA	No		0.162486	NA	0.0509271	0.918426	No		0.162923	NA	-0.0621871	0.897105	No		-0.0415704	NA	No		-0.0504116	NA	-0.103457	0.792029	9.7004	11.1289	8.69621	12.8245	8.64923	8.94843	10.6269	10.9498
37	ENSMUSG00000000215	Ins2	none	0.00411681	NA	0.0458778	NA	0.0589396	NA	0.0189944	NA	-0.0581047	NA	No		-0.0116263	NA	-0.00145624	NA	No		-0.013599	NA	-0.0486103	NA	No		-0.052551	NA	-0.0471517	NA	No		0.0268254	NA	No		0.00984875	NA	0.0844917	NA	0.410822	0.672038	1.09251	0.952613	2.02179	1.39761	0.858971	0.63029
38	ENSMUSG00000000216	Scnn1g	none	0.0111414	NA	0.0909289	NA	0.0267958	NA	0.0289937	NA	-0.17523	NA	No		-0.0524477	NA	0.0145742	NA	No		0.200209	NA	-0.0986804	0.824276	No		0.0102516	NA	-0.0162762	0.971907	No		-0.0245982	NA	No		-0.00026743	NA	0.0103894	NA	1.38234	2.02818	0.974859	3.45635	3.32025	1.27701	1.45716	1.20033
39	ENSMUSG00000000223	Drp2	not.active	0.0470802	0.999848	0.0603972	0.96171	0.0550573	0.809881	0.0012483	0.999733	-0.0166645	0.943304	No		-0.0104234	0.999917	0.0455585	0.561692	No		-0.0755176	0.53655	-0.282998	4.76316e-05	No		-0.0841972	0.473627	-0.231843	0.00172083	No		-0.0624933	0.501578	No		-0.0125283	0.952679	0.209019	0.00530393	1554.64	1634.72	1617.37	1533.69	1631.29	1596.48	1679.99	1381.87
40	ENSMUSG00000000244	Tspan32	none	-0.00462018	NA	-0.0141636	NA	-0.068261	NA	-0.00153473	NA	-0.000518096	NA	No		0.000900098	NA	-0.00011851	NA	No		0.0326296	NA	0.0579968	NA	No		0.0315153	NA	0.0491921	NA	No		0.0114151	NA	No		0.00448926	NA	-0.0116934	NA	0.772538	0.206387	0.245243	0.718828	0.212125	0.654311	0.17932	0.465589
41	ENSMUSG00000000247	Lhx2	not.active	0.0137183	0.999848	0.0573716	0.959644	0.143753	0.363519	0.0332009	0.999733	0.0758965	0.724887	No		0.0238653	0.999917	-0.159549	0.14319	No		-0.18389	0.0982797	-0.230008	0.0207162	No		-0.153792	0.169634	-0.397834	0.000174932	No		0.0583103	0.730388	No		-0.0889039	0.676643	0.278649	0.0111513	2743.13	2789.01	2934.61	2559.08	2875.41	2819.13	2704.89	2314.95
42	ENSMUSG00000000248	Clec2g	none	0.000824915	NA	0.00315105	NA	-0.00550321	NA	7.47305e-05	NA	-0.0110513	NA	No		-0.00391778	NA	0.0232126	NA	No		0.00305357	NA	-0.0626084	NA	No		-0.0130285	NA	0.0411388	NA	No		-0.0263326	NA	No		0.000539446	NA	-0.0216275	NA	0.250688	0.206387	0.0751891	0.213157	0.340627	0.141616	0.618713	0.343402
43	ENSMUSG00000000253	Gmpr	not.active	-0.0688949	0.999848	-0.0590331	0.957621	-0.192493	0.166394	0.0217643	0.999733	-0.122619	0.429319	No		0.00622065	0.999917	-0.089735	0.477952	No		-0.00884494	0.968577	0.0368941	0.823024	No		0.00209784	0.98901	-0.0571782	0.720024	No		0.0966493	0.610361	No		0.0109903	0.975335	0.0609388	0.738043	853.669	798.495	813.388	812.068	812.443	753.35	696.883	720.856
44	ENSMUSG00000000263	Glra1	none	-0.00919577	NA	-0.0596335	NA	0.113349	NA	-0.0213942	NA	0.208859	NA	No		0.00396764	NA	-0.0893003	NA	No		0.0839028	NA	0.117016	0.80893	No		0.0850238	NA	-0.205551	0.63715	No		0.101617	NA	No		-0.00550271	NA	0.123906	0.707363	2.59585	1.87814	0.955082	1.98906	0.560088	3.67493	1.87789	2.38135
45	ENSMUSG00000000266	Mid2	not.active	0.0633838	0.999848	0.0341853	0.982537	-0.0538125	0.720749	-0.03872	0.999733	-0.0924795	0.449434	No		-0.00660969	0.999917	0.138652	0.0656306	No		-0.0568091	0.674296	-0.181611	0.0606587	No		-0.0596335	0.675256	-0.0350569	0.79138	No		-0.0159711	0.907937	No		0.123277	0.224643	0.155658	0.117581	1023.68	1086.93	1045.4	1004.19	1048.62	1077.36	1095.71	968.4
46	ENSMUSG00000000275	Trim25	late.induced	0.0660683	0.999848	0.24657	0.48957	0.552944	0.036987	0.0910343	0.999733	0.104373	0.830588	No		-0.0331367	0.999917	-0.0671604	NA	No		0.105436	0.700132	0.829784	0.000124055	No		0.0380563	0.903054	0.72106	0.00054797	No		0.265028	0.267883	No		0.127664	0.614972	-0.441439	0.0155578	28.4752	34.9322	39.475	45.0058	42.0774	57.4889	43.5039	84.6827
47	ENSMUSG00000000276	Dgke	late.downreg	0.0304694	0.999848	-0.0520107	0.942825	-0.182814	0.0216102	-0.0868617	0.999733	-0.127393	0.0951224	No		0.0528617	0.999917	0.108485	0.170141	No		-0.106103	0.34249	-0.376868	5.69067e-06	No		-0.0472471	0.720473	-0.262029	0.00100034	No		-0.102713	0.3338	No		0.010282	0.964708	0.260243	0.00306393	2600.5	2671.75	2598.93	2408.09	2497.02	2292.32	2483.34	1914.19
48	ENSMUSG00000000278	Scpep1	not.active	-0.056836	0.999848	0.0458394	0.969978	0.163362	0.134624	0.0970379	0.999733	0.108959	0.491487	No		-0.102945	0.999917	-0.0541664	0.678472	No		0.22007	0.12322	0.273912	0.0019292	No		0.0790412	0.532049	0.216745	0.0116839	No		0.0662471	0.651817	No		0.0114966	0.967558	-0.208672	0.00283931	768.575	735.267	709.185	843.329	793.589	871.356	831.894	1017.59
49	ENSMUSG00000000282	Mnt	late.induced	0.0963905	0.999848	0.262498	0.028667	0.455074	3.47251e-08	0.142421	0.803962	0.157494	0.0844717	Yes	-12.06	-0.109809	0.999917	-0.185408	0.0114921	Yes	-21.7131	-0.247684	0.00246187	-0.353156	1.78335e-06	Yes	-31.4798	-0.374399	5.35532e-06	-0.5454	1.10638e-20	No		0.039108	0.788886	No		-0.136238	0.228105	0.38312	4.54851e-07	2158.59	2360.45	2414.52	2014.47	2663.43	2684.55	2619.83	2057.29
50	ENSMUSG00000000290	Itgb2	not.active	-0.055665	0.999848	0.0347625	0.993705	0.137296	0.724249	0.0939861	0.999733	0.0670715	0.901614	No		0.0551006	0.999917	-0.0416494	NA	No		-0.0487718	0.882083	0.518043	0.0229723	No		0.0597441	0.844984	0.452666	0.0533796	No		0.00682036	0.984872	No		-0.0307962	0.940533	-0.486054	0.0181707	43.8154	39.1351	52.2991	50.3597	47.0224	48.0461	49.3043	74.5417
51	ENSMUSG00000000295	Hddc2	not.active	-0.172248	0.999848	-0.146728	0.798659	-0.196069	0.24274	0.0644343	0.999733	-0.0151522	0.972151	No		0.0351554	0.999917	0.0404224	0.777562	No		0.103608	0.464606	0.183261	0.0792923	No		0.148641	0.322749	0.229983	0.0263693	No		0.0786572	0.653595	No		0.107857	0.595719	-0.104534	0.408365	273.929	222.944	246.491	265.828	237.265	262.594	243.457	278.188
52	ENSMUSG00000000296	Tpd52l1	not.active	-0.00443438	0.999848	-0.0342036	0.989504	-0.0414659	0.88592	-0.0278041	0.999733	-0.000256689	0.999496	No		0.0131415	0.999917	-0.0588059	0.702849	No		-0.072904	0.716028	-0.0735721	0.576441	No		-0.053242	0.79097	-0.132031	0.394649	No		0.00230538	0.991427	No		-0.045926	0.876177	0.0699338	0.608423	280.951	280.52	275.972	260.409	271.5	261.275	260.098	250.417
53	ENSMUSG00000000301	Pemt	not.active	0.0822713	0.999848	0.17073	0.792795	0.0872247	0.792163	0.0411423	0.999733	-0.141114	0.666638	No		-0.151283	0.999917	-0.0936322	0.610821	No		0.0598576	0.829873	0.116422	0.565095	No		-0.191681	0.395553	0.00217616	0.99449	No		0.0855657	0.733762	No		-0.00693733	0.985686	-0.0212645	0.935122	65.3763	74.5321	62.9036	66.1056	80.9658	71.4947	64.7093	71.804
54	ENSMUSG00000000303	Cdh1	none	0.00496251	NA	0.000148003	NA	-0.0697239	NA	-0.00568685	NA	-0.0380932	NA	No		0.0182543	NA	0.0509889	NA	No		-0.111748	NA	0.141059	0.738301	No		-0.0305666	NA	0.276784	NA	No		0.0883992	NA	No		0.0522351	NA	0.0833697	NA	0.792453	1.00288	2.15126	0.357651	0.764878	1.84651	1.0698	1.33857
55	ENSMUSG00000000305	Cdh4	not.active	0.101357	0.999848	0.146303	0.75538	0.28088	0.0530866	0.0155094	0.999733	0.107909	0.605875	No		-0.0340343	0.999917	-0.0772733	0.600329	No		0.152304	0.287122	0.461389	0.00156432	No		0.115519	0.484317	0.376568	0.0140222	No		0.172237	0.148188	No		0.0822513	0.693379	-0.284275	0.0432598	945.991	1055.68	1038.65	1168.92	1070.09	1247.3	1097.17	1545.86
56	ENSMUSG00000000308	Ckmt1	not.active	-0.0461051	0.999848	-0.0389216	0.979962	0.0826802	0.665574	0.0123811	0.999733	0.121645	0.442197	No		-0.0084231	0.999917	-0.0801272	0.578225	No		0.145099	0.327271	0.0712376	0.679682	No		0.143257	0.189253	-0.0150654	0.940843	No		-0.0514943	0.758292	No		-0.12254	0.475931	-0.131453	0.300874	2953.43	2834.43	2828.82	3174.47	2858.65	2827.03	2953.99	3129.53
57	ENSMUSG00000000317	Bcl6b	not.active	0.0404905	0.999848	0.129582	0.903426	0.110949	0.77295	0.0483082	0.999733	-0.0885692	0.863178	No		-0.0483599	0.999917	0.0105091	NA	No		0.0124166	0.973181	-0.411325	0.053474	No		-0.127487	0.635396	-0.37832	0.1318	No		0.0541915	0.86394	No		0.0414293	0.90784	0.420216	0.0757136	44.4035	47.5996	44.5823	45.7098	52.2141	53.1097	47.9621	35.5663
58	ENSMUSG00000000318	Clec10a	none	-0.00152313	NA	0.000378709	NA	-0.0159105	NA	0.00199793	NA	-0.0125213	NA	No		-0.00416689	NA	0.0074171	NA	No		NA	NA	-0.0614414	NA	No		-0.0149994	NA	NA	NA	No		0.0109814	NA	No		0.00638003	NA	0.038136	NA	0.220438	0	0.0948643	0	0.425208	0.509199	0.428242	0
59	ENSMUSG00000000320	Alox12	none	0.0139938	NA	-0.0178562	NA	8.81966e-05	NA	-0.0259964	NA	0.0383841	NA	No		-0.00373514	NA	-0.0395508	NA	No		0.0315743	NA	0.420682	0.102683	No		0.0137908	NA	0.164697	0.650809	No		0.0323178	NA	No		-0.00416324	NA	-0.126508	NA	0.961646	1.78903	0.0948643	0.574525	0.340627	0.523772	0.248922	1.49275
60	ENSMUSG00000000325	Arvcf	not.active	0.0568714	0.999848	0.054593	0.953058	0.001764	0.992146	-0.0176498	0.999733	-0.0578133	0.735078	No		-0.0303271	0.999917	-0.203742	0.0177912	No		-0.068549	0.624132	-0.0528264	0.656966	No		-0.103651	0.379887	-0.265941	0.000140985	No		0.17158	0.095122	No		-0.0296719	0.877748	0.224686	0.00230651	1492.37	1578.62	1505.31	1434.49	1553.57	1451.91	1286.11	1245.76
61	ENSMUSG00000000326	Comt	not.active	0.037367	0.999848	0.108424	0.748099	0.139251	0.118593	0.0609958	0.999733	0.0214557	0.933404	No		-0.0481083	0.999917	-0.147438	0.0947829	No		0.0429355	0.720115	0.109373	0.306413	No		-0.00991995	0.945145	-0.0418841	0.717633	No		0.0711362	0.556293	No		-0.0731007	0.594133	-0.043611	0.690713	1332.07	1373.62	1379.41	1428.48	1443.87	1384.15	1322.63	1436.45
62	ENSMUSG00000000339	Rtca	not.active	-0.0495548	0.999848	-0.0373823	0.979962	0.0120344	0.949954	0.0162291	0.999733	0.0533878	0.706085	No		0.0092149	0.999917	-0.0121229	0.905102	No		0.0505165	0.700729	-0.00127721	0.992097	No		0.0649089	0.538446	-0.00992902	0.930815	No		-0.0372345	0.780881	No		-0.0425358	0.821393	-0.0443068	0.682895	1309.12	1258.04	1280.72	1331.67	1274.86	1286.67	1322.24	1330.98
63	ENSMUSG00000000340	Dbt	late.downreg	0.054609	0.999848	-0.0991669	0.901333	-0.340345	0.000642589	-0.150817	0.96098	-0.220994	0.0427148	No		0.0551902	0.999917	0.277017	0.00187968	No		0.14469	0.168948	0.21507	0.0171728	No		0.213809	0.0540199	0.517644	3.12322e-12	No		-0.0545837	0.734823	No		0.213683	0.0502091	-0.276096	0.00128006	508.471	539.983	493.892	551.168	466.624	473.62	495.581	578.811
64	ENSMUSG00000000346	Dazap2	not.active	-0.0518409	0.999848	-0.0907333	0.879336	-0.0995366	0.488542	-0.0354475	0.999733	-0.00166162	0.996266	No		0.0352375	0.999917	0.0590827	0.634224	No		0.0886883	0.488658	0.349007	0.000928059	No		0.133904	0.222604	0.415292	4.89416e-05	No		0.104296	0.40426	No		0.155662	0.262132	-0.243449	0.0169064	1409.56	1353.09	1355.82	1447.15	1313.18	1493.55	1379.51	1779.66
65	ENSMUSG00000000355	Mcts1	not.active	-0.0686223	0.999848	-0.198658	0.457617	-0.149373	0.342305	-0.104188	0.999733	0.0824156	0.661771	No		0.107738	0.999917	0.152518	0.0896645	No		0.080572	0.566539	0.121675	0.167723	No		0.213414	0.0734588	0.285565	0.000483661	No		-0.0367736	0.812744	No		0.108784	0.526091	-0.164575	0.0913356	896.641	836.567	836.59	888.214	755.476	882.364	904.389	991.475
66	ENSMUSG00000000359	Rem1	none	-0.0144011	NA	-0.0330079	NA	-0.177032	NA	0.000658293	NA	-0.011876	NA	No		0.000253586	NA	-0.00284385	NA	No		-0.00807541	NA	NA	NA	No		-0.00631276	NA	NA	NA	No		NA	NA	No		NA	NA	NA	NA	1.24305	0.206387	0.470816	0.360531	0.386707	0	0.110566	0
67	ENSMUSG00000000365	Rnf17	not.active	-0.027301	0.999848	0.0175234	0.99609	-0.040227	0.951436	0.0682381	0.999733	-0.0957112	NA	No		-0.0553052	0.999917	0.0131605	NA	No		0.0771405	NA	-0.119434	0.79344	No		-0.0767506	NA	-0.0902792	0.854509	No		-0.0375684	NA	No		-0.0108401	NA	0.0370717	0.933527	10.3057	7.73335	8.4523	9.95257	10.9458	8.9732	10.0076	8.18086
68	ENSMUSG00000000374	Trappc10	not.active	0.056343	0.999848	0.0367178	0.979962	0.0699319	0.639988	-0.030717	0.999733	0.0300208	0.845441	No		0.000507907	0.999917	-0.0679037	0.347788	No		-0.212099	0.000127971	-0.380175	9.18349e-10	No		-0.210173	4.28579e-05	-0.444965	6.33089e-11	No		-0.000129543	0.998921	No		-0.0621795	0.652442	0.368869	5.50003e-08	3628.89	3818.14	3722.49	3207.84	3727.87	3634.26	3649.21	2816.43
69	ENSMUSG00000000378	Ccm2	not.active	-0.0361125	0.999848	0.00176045	0.999206	0.116368	0.135705	0.0355565	0.999733	0.109291	0.337248	No		-0.0156094	0.999917	-0.155057	0.0123976	No		0.0285915	0.867655	-0.0181343	0.868506	No		0.0119844	0.944473	-0.173168	0.0118048	No		0.0973729	0.369694	No		-0.0494941	0.771169	0.110892	0.239849	1528.29	1482.93	1499.69	1536.32	1527.89	1596.55	1489.8	1480.1
70	ENSMUSG00000000381	Wap	none	NA	NA	NA	NA	NA	NA	NA	NA	NA	NA	No		NA	NA	-0.00378274	NA	No		NA	NA	NA	NA	No		NA	NA	NA	NA	No		NA	NA	No		NA	NA	NA	NA	0	0	0.225466	0	0	0	0.150599	0
71	ENSMUSG00000000384	Tbrg4	not.active	-0.0128576	0.999848	0.0149955	0.99609	0.00968243	0.961572	0.0242355	0.999733	-0.00713164	0.986343	No		-0.0220663	0.999917	-0.0802308	0.361006	No		0.0176483	0.917739	-0.111103	0.178882	No		-0.00693915	0.971345	-0.189756	0.0262939	No		-0.0154964	0.925683	No		-0.0835783	0.640939	0.0855061	0.439255	825.517	818.56	814.418	828.205	837.082	780.774	786.593	736.148
72	ENSMUSG00000000385	Tmprss2	not.active	0.0181911	0.999848	0.0379693	0.982537	0.134709	0.803821	-0.00142703	0.999733	0.0143371	NA	No		0.00148836	0.999917	-0.0986178	NA	No		-0.00550565	NA	0.262181	0.546782	No		0.00156688	NA	-0.00571632	0.991932	No		0.100774	NA	No		-0.0104377	NA	-0.0328751	0.939884	5.70333	6.86357	7.44412	6.77219	6.74421	7.16304	5.28289	7.64247
73	ENSMUSG00000000386	Mx1	not.active	0.0281931	0.999848	-0.072489	0.914011	-0.162618	0.742089	-0.0641291	0.999733	0.0555287	NA	No		0.0416081	NA	0.00696525	NA	No		0.0109122	NA	0.436258	0.275714	No		0.131227	NA	0.456692	0.235453	No		0.0713556	NA	No		0.0410824	NA	-0.185445	0.609166	4.79058	7.44337	4.90622	5.39206	3.06425	4.56743	3.78329	6.78169
74	ENSMUSG00000000392	Fap	not.active	0.0790678	0.999848	0.054921	0.979962	0.159997	0.722927	-0.0542442	0.999733	0.00959335	0.991279	No		-0.0100291	0.999917	0.0493375	NA	No		0.0234847	0.946891	-0.109625	0.801768	No		0.00254716	0.993863	-0.039739	0.933505	No		-0.105552	0.735887	No		-0.0307251	NA	-0.0313463	0.940953	15.7581	21.1374	17.103	18.2324	17.332	17.3278	19.0766	18.1979
75	ENSMUSG00000000394	Gcg	none	NA	NA	0.00494948	NA	0.0234746	NA	0.00184229	NA	-0.000787626	NA	No		-0.00348415	NA	-0.0118872	NA	No		NA	NA	0.0751362	NA	No		-0.0126253	NA	0.0159767	NA	No		0.00316967	NA	No		-0.00374217	NA	-0.0284303	NA	0	0	0	0	0.303084	0.164685	0.110566	0.364875
76	ENSMUSG00000000399	Ndufa9	not.active	-0.0207686	0.999848	-0.0142754	0.993831	0.0939377	0.151043	0.00485738	0.999733	0.107077	0.146856	No		0.0090563	0.999917	-0.0633783	0.381713	No		0.0299225	0.835261	0.00778742	0.94839	No		0.0436318	0.675339	-0.0532332	0.55637	No		0.0598988	0.613501	No		0.000438232	0.997859	0.0461859	0.676337	3128.49	3086	3110.34	3187.97	3096.27	3345.89	3211.95	3252.01
77	ENSMUSG00000000402	Egfl6	not.active	0.0286435	0.999848	0.0239316	0.995443	-0.23669	0.606676	-0.0170165	0.999733	-0.173722	0.614585	No		0.0103711	0.999917	0.00238225	NA	No		0.0652184	0.829899	0.573304	0.0797206	No		0.0908977	NA	0.486247	0.193831	No		0.0833673	NA	No		0.0246245	NA	-0.333469	0.28784	13.9915	16.9951	16.0503	19.0967	15.3765	11.0426	10.519	19.0206
78	ENSMUSG00000000409	Lck	not.active	0.048754	0.999848	0.126127	0.906894	0.211538	0.483038	0.0342361	0.999733	0.013755	0.986343	No		-0.0538111	0.999917	-0.111758	0.582868	No		0.129048	0.639051	0.0948931	0.747112	No		0.00846759	0.980964	-0.0632169	0.845495	No		0.147777	0.596246	No		0.0217087	0.95679	0.0947179	0.761196	94.5162	102.872	94.0914	109.888	110.096	116.28	98.054	105.844
79	ENSMUSG00000000411	Tssk3	none	NA	NA	NA	NA	0.042693	NA	NA	NA	0.0228567	NA	No		NA	NA	-0.0155689	NA	No		NA	NA	-0.00793642	NA	No		NA	NA	-0.0738814	NA	No		-0.0063158	NA	No		-0.00843864	NA	NA	NA	0	0.330844	0	0	0	0	0.17932	0.152498
80	ENSMUSG00000000416	Cttnbp2	not.active	0.120819	0.999848	0.185215	0.435049	0.0147604	0.95969	0.0386576	0.999733	-0.186119	0.229861	No		-0.0544688	0.999917	0.043266	0.775986	No		-0.24825	0.00581291	-0.472824	1.86799e-05	No		-0.306274	0.00241509	-0.41597	0.0015585	No		-0.0538275	0.711021	No		-0.00389048	0.989679	0.401977	0.00025155	2705.35	3044.9	2991.97	2497.23	3145.91	2721.52	2843.15	2040.42
81	ENSMUSG00000000420	Galnt1	not.active	-0.0204085	0.999848	-0.0624515	0.91175	-0.176234	0.0579214	-0.0398104	0.999733	-0.107653	0.39794	No		0.0891552	0.999917	0.102839	0.269958	No		-0.0368858	0.829538	0.0762071	0.326835	No		0.0739101	0.541228	0.187252	0.0270164	No		0.0127733	0.925551	No		0.112454	0.42875	-0.0690394	0.402312	1255.51	1236.51	1297.07	1260.2	1194.73	1208.06	1201.72	1275.62
82	ENSMUSG00000000439	Mkrn2	not.active	-0.032991	0.999848	0.0092553	0.99869	0.0121618	0.956107	0.039158	0.999733	0.00132013	0.997773	No		-0.00656373	0.999917	0.0691739	0.575945	No		-0.0539576	0.712538	-0.172005	0.131957	No		-0.0592712	0.707289	-0.0943372	0.443007	No		-0.124574	0.360471	No		-0.0470564	0.835582	0.032753	0.830123	1290.68	1256.54	1288.78	1239.79	1300.89	1252.05	1379.41	1227.28
83	ENSMUSG00000000440	Pparg	not.active	0.0508427	0.999848	0.101253	0.913496	0.340127	0.380294	0.00264992	0.999733	0.06092	0.925833	No		-0.0525678	0.999917	-0.24543	NA	No		0.253892	0.27864	0.364706	0.318231	No		0.068501	NA	-0.107068	0.810933	No		0.272922	0.257638	No		-0.0134338	NA	0.0608842	0.880968	11.8264	15.8674	11.4208	17.7958	15.7114	16.8048	11.5812	16.3591
84	ENSMUSG00000000441	Raf1	not.active	-0.00367972	0.999848	-0.00227819	0.999142	0.00829423	0.953581	-0.00113192	0.999733	0.0100289	0.959805	No		-0.0140054	0.999917	-0.10936	0.0739273	No		0.00414307	0.975336	-0.00995718	0.929211	No		-0.00860619	0.936633	-0.118083	0.138652	No		0.0921906	0.361791	No		-0.0122069	0.957815	0.0965221	0.320942	3118.07	3116.07	3075.82	3088.74	3115.22	3110.98	2915.48	2916.74
85	ENSMUSG00000000486	2024-09-01	not.active	-0.0128713	0.999848	0.037982	0.991403	-0.0359684	0.952623	0.0366486	0.999733	-0.083587	0.878776	No		0.00916974	0.999917	0.290867	NA	No		0.053693	0.867275	-0.0959605	0.768014	No		0.0756686	0.804335	0.41759	0.145659	No		-0.477776	0.0148094	No		-0.06084	NA	-0.57046	0.0164342	19.247	18.7229	21.6684	23.717	22.1351	17.2856	28.7021	27.3105
86	ENSMUSG00000000489	Pdgfb	late.induced	0.0482828	0.999848	0.204571	0.377531	0.61104	8.78482e-12	0.132396	0.999733	0.351094	0.00085121	No		-0.0171736	0.999917	0.173684	0.0560687	Yes	-53.7402	-0.400416	7.36283e-06	-1.11217	4.98285e-45	Yes	-47.323	-0.408152	0.00021046	-0.924754	4.45223e-33	Yes	-32.4824	-0.566665	3.61413e-13	Yes	-22.1511	-0.361251	5.41402e-06	0.503888	1.42295e-09	1637.57	1720.07	1907.1	1416.67	1948.13	1902.45	2897.09	1334.58
87	ENSMUSG00000000530	Acvrl1	not.active	-0.0244485	0.999848	-0.0166123	0.996228	0.267469	0.513283	0.0151864	0.999733	0.207188	0.562957	No		0.0269389	0.999917	-0.162411	NA	No		0.0491644	0.868617	0.697295	0.0260788	No		0.110706	NA	0.313804	0.397046	No		0.080235	0.792822	No		-0.0519785	NA	-0.428816	0.14627	15.846	14.091	16.8507	19.2791	14.4195	16.5633	14.7033	29.0803
88	ENSMUSG00000000531	Grasp	late.induced	0.160862	0.999848	0.538116	3.31944e-05	1.71235	1.31727e-36	0.327222	0.0114137	0.870236	1.91149e-10	No		-0.182377	0.75426	-0.204646	0.14644	Yes	-47.7072	-0.42688	0.000279097	-0.935317	6.9615e-15	Yes	-55.304	-0.703604	4.29442e-08	-1.16178	3.22487e-19	Yes	-18.0713	-0.287558	0.0461037	Yes	-24.3629	-0.402834	0.000738957	0.586933	5.58987e-06	531.233	639.541	719.357	514.374	929.817	1287.54	1628.88	837.455
89	ENSMUSG00000000532	Acvr1b	not.active	0.0202331	0.999848	0.0363176	0.981272	-0.0433407	0.812777	0.0101313	0.999733	-0.0840091	0.380523	No		8.84634e-05	0.999917	0.00461858	0.96462	No		-0.192891	0.0134718	-0.413712	2.49629e-09	No		-0.193085	0.00296511	-0.405151	1.93403e-08	No		-0.0445674	0.664046	No		-0.0350005	0.837421	0.357382	5.86482e-07	3789.73	3864.3	3885.07	3384.64	3894.47	3570.88	3701.72	2782.95
90	ENSMUSG00000000538	Tom1l2	not.active	0.0463661	0.999848	0.100586	0.855995	0.138579	0.247452	0.0405212	0.999733	0.0263703	0.89055	No		-0.075084	0.999917	-0.136804	0.0735177	No		-0.180164	0.041588	-0.335678	8.55746e-06	No		-0.264364	0.000642624	-0.47556	3.94319e-14	No		0.0590003	0.621702	No		-0.0733407	0.561142	0.387078	8.10325e-09	6274.78	6566.57	6363.09	5587.36	6782.44	6543.92	6293.4	5002.68
91	ENSMUSG00000000544	Gpa33	none	0.00838861	NA	0.00484659	NA	0.0606729	NA	-0.00794965	NA	0.0155018	NA	No		0.00438555	NA	-0.0175153	NA	No		-0.0109754	NA	0.182921	NA	No		0.00689822	NA	0.0983437	NA	No		-0.0028385	NA	No		-0.0110292	NA	-0.118196	NA	0.110219	0.849372	0.657432	0.564955	0.508831	0.169733	0.301197	0.915179
92	ENSMUSG00000000552	Zfp385a	not.active	0.0877691	0.999848	0.130573	0.77241	0.222009	0.149702	0.0109947	0.999733	0.0741846	0.738747	No		-0.13213	0.673446	-0.214612	0.0731382	No		0.298927	0.000608876	0.35611	0.000603147	No		0.15607	0.160728	0.116143	0.399826	No		0.161792	0.228682	No		-0.0547029	0.828639	-0.188217	0.0753313	1336.62	1469.86	1331.94	1664.66	1484.84	1498.15	1330.66	1724.04
93	ENSMUSG00000000555	Itga5	not.active	-0.00768349	0.999848	0.0320494	0.993831	0.160105	0.688832	0.0377208	0.999733	0.0899584	0.855716	No		0.0570879	0.999917	-0.00629704	0.97997	No		0.133976	0.621763	0.791656	0.000219508	No		0.266299	0.244274	0.769583	0.000541355	No		0.211444	0.360471	No		0.141254	0.572018	-0.49696	0.0146343	67.9308	66.3731	80.6858	94.807	69.923	97.58	76.8402	145.163
94	ENSMUSG00000000560	Gabra2	late.downreg	-0.0743733	0.999848	-0.164986	0.63022	-0.257799	0.0384024	-0.0812353	0.999733	-0.0670345	0.725477	No		0.0692824	0.999917	0.182605	0.0447562	No		-0.148259	0.252764	-0.354809	0.000121329	No		-0.0605641	0.670049	-0.15777	0.143313	No		-0.130705	0.233096	No		0.0551249	0.776877	0.209315	0.0368978	18213.7	16982.9	16910.6	15132.4	15851.7	15770.8	17414.2	13629.9
95	ENSMUSG00000000561	Wdr77	late.downreg	-0.0167045	0.999848	-0.224033	0.205735	-0.302592	0.00888076	-0.184769	0.502427	-0.0474412	0.822172	No		0.150796	0.518845	0.242842	0.00995223	No		0.0339245	0.826376	-0.0167513	0.903241	No		0.208136	0.0518727	0.250109	0.00106123	No		-0.151821	0.16176	No		0.0984501	0.482954	-0.150271	0.0316172	1078.46	1066.18	1019.17	1046.48	896.003	938.453	1049.61	1043.36
96	ENSMUSG00000000562	Adora3	none	0.0079794	NA	-0.000545057	NA	0.190315	NA	-0.0100756	NA	0.0922146	NA	No		0.0039468	NA	0.0040304	NA	No		0.0651101	NA	0.00265866	0.996189	No		0.0885934	NA	0.0111058	0.981096	No		-0.0551451	NA	No		-0.0189998	NA	-0.0993795	NA	0.110219	0.761738	0.640876	1.45447	0.174582	0.639328	1.38037	1.29525
97	ENSMUSG00000000563	Atp5pb	not.active	-0.0925589	0.999848	-0.138768	0.664252	-0.124774	0.308342	-0.0303081	0.999733	0.0280901	0.853795	No		0.0363632	0.999917	0.0609894	0.412603	No		0.116681	0.318113	0.138538	0.0458549	No		0.164726	0.0485185	0.204786	0.000335185	No		-0.00683819	0.956082	No		0.0562656	0.60977	-0.152122	0.0126161	6729.28	6180.52	6204.24	6775.82	6024.47	6416.05	6464.53	7169.68
98	ENSMUSG00000000567	Sox9	late.induced	0.388173	0.000113711	0.82605	3.07221e-12	1.65426	2.81867e-14	0.329667	0.00522122	0.0991485	0.845274	Yes	-39.1501	-0.31966	0.000291472	-0.716672	1.67341e-06	No		0.0637606	0.81109	1.29188	1.06373e-16	No		-0.680103	8.84412e-05	0.052942	0.883594	No		0.772749	1.92594e-06	No		-0.0378111	0.919048	-0.15342	0.49366	427.417	853.075	760.261	804.382	1698.24	1769.36	765.588	2007.76
99	ENSMUSG00000000568	Hnrnpd	not.active	0.00315544	0.999848	-0.021644	0.993831	0.0301179	0.87231	-0.0265866	0.999733	0.0528607	0.709528	No		0.0386785	0.999917	0.149562	0.054697	No		0.0329901	0.83867	-0.123995	0.228554	No		0.0798023	0.517592	0.0342717	0.793882	No		-0.113442	0.227641	No		0.039831	0.812938	0.000704512	0.996489	5071.7	5101.11	5144.49	5277.69	4984.02	5336.38	5812.91	5357.02
100	ENSMUSG00000000579	Dynlt1c	none	-0.0281264	0.999848	0.004424	0.999142	-0.0964561	NA	0.0334584	0.999733	-0.0592621	NA	No		-0.0012993	NA	0.0853757	NA	No		0.140626	NA	-0.244729	0.586219	No		0.11309	NA	0.0192373	0.972769	No		-0.132344	NA	No		-0.0087299	NA	-0.0510847	0.897608	4.18937	2.38866	4.35711	6.15457	4.39378	3.18042	5.05766	3.79489
101	ENSMUSG00000000581	C1d	not.active	-0.0718276	0.999848	-0.187641	0.642553	-0.304679	0.0590479	-0.0995795	0.999733	-0.0774884	0.551685	No		0.0579629	0.999917	0.208991	0.00959929	No		0.189078	0.0895309	0.140172	0.198406	No		0.262685	0.00461629	0.360992	5.27564e-05	No		-0.0666699	0.589123	No		0.142387	0.184983	-0.211678	0.0272873	1798.24	1651.65	1590.83	1834.02	1511.47	1600.69	1679.49	1866.74
102	ENSMUSG00000000594	Gm2a	not.active	-0.0483575	0.999848	-0.0264739	0.993705	-0.0366963	0.8553	0.020289	0.999733	-0.0070538	0.987291	No		-0.00403392	0.999917	-0.077591	0.527142	No		0.0686626	0.633156	0.311817	0.00551975	No		0.0654073	0.678357	0.229717	0.0629502	No		0.171079	0.117131	No		0.0858185	0.654765	-0.136492	0.274452	1211.52	1167.93	1182.31	1244.21	1186.09	1271.19	1116.73	1405.19
103	ENSMUSG00000000600	Krit1	not.active	0.0224775	0.999848	-0.0657397	0.940766	-0.153501	0.0758466	-0.0820949	0.999733	-0.0792012	0.627015	No		0.117699	0.999917	0.214527	0.00373494	No		-0.0332397	0.838635	-0.0511789	0.698339	No		0.10539	0.46945	0.173301	0.0754879	No		-0.206471	0.0411604	No		0.00988622	0.970109	-0.170054	0.138221	843.706	865.632	885.817	866.255	798.647	757.174	889.18	863.123
104	ENSMUSG00000000605	Clcn4	not.active	-0.024713	0.999848	-0.0458255	0.931431	-0.000410958	0.997976	-0.0206754	0.999733	0.04633	0.644891	No		0.0115693	0.999917	0.0206725	0.818187	No		-0.145374	0.112682	-0.34555	2.76455e-07	No		-0.132128	0.0931233	-0.321501	1.44428e-07	No		-0.0204977	0.85982	No		0.00353569	0.983586	0.315966	3.17777e-07	10071.3	9898.74	9813.38	8835.86	9734.52	10090.2	10264.1	8104.02
105	ENSMUSG00000000617	Grm6	none	NA	NA	0.0138366	NA	0.118995	NA	0.00676244	NA	0.0216936	NA	No		-0.00090967	NA	-0.048493	NA	No		-0.0163699	NA	-0.0205049	NA	No		-0.0157864	NA	-0.197396	NA	No		0.061954	NA	No		-0.000913199	NA	0.136309	NA	0.190384	0	0.7494	0.505671	0.681254	1.2546	0.240258	0.396068
106	ENSMUSG00000000627	Sema4f	not.active	-0.00500527	0.999848	0.0169234	0.994365	-0.0114368	0.959207	0.018283	0.999733	-0.0292174	0.898177	No		-0.0319079	0.999917	-0.254763	0.00335033	No		-0.193381	0.0627718	-0.418648	4.4497e-07	No		-0.23452	0.00203983	-0.685014	2.66207e-16	No		0.159703	0.0636688	No		-0.0942671	0.530667	0.572118	3.232e-16	2303.71	2294.05	2256.26	1959.41	2326.69	2117.92	1892.62	1416.18
107	ENSMUSG00000000628	Hk2	not.active	0.0135493	0.999848	0.0502017	0.979962	0.267096	0.378413	0.012749	0.999733	0.0406055	0.956682	No		0.00181549	0.999917	0.039982	0.86426	No		-0.0561126	0.836554	-0.315478	0.339718	No		-0.0593363	0.833619	-0.256975	0.281504	No		-0.0396281	0.908605	No		0.00158464	0.995087	0.201021	0.5231	319.916	342.626	378.392	321.185	370.808	401.315	431.441	329.8
108	ENSMUSG00000000631	Myo18a	not.active	0.0654069	0.999848	0.0895494	0.909987	0.103762	0.561761	0.00383626	0.999733	0.00121783	0.997773	No		-0.0101831	0.999917	-0.158571	0.122029	No		-0.16242	0.226392	-0.282853	0.00135158	No		-0.180079	0.0761209	-0.448138	2.42153e-06	No		0.0516479	0.721222	No		-0.0986378	0.586459	0.3254	0.000229769	6545.05	7017.05	6953.52	6151.76	7037.88	6499.97	6281.84	5181.79
109	ENSMUSG00000000632	Sez6	not.active	0.0307734	0.999848	0.0744585	0.952585	0.062505	0.772034	0.0341531	0.999733	-0.02829	0.922936	No		-0.0282932	0.999917	-0.1629	0.0560676	No		-0.0637203	0.657174	-0.130414	0.159431	No		-0.0972181	0.478695	-0.30065	1.66141e-06	No		0.098042	0.483023	No		-0.0573886	0.760034	0.22466	0.0123217	8295.76	8588.9	8593.11	8209.4	8850.8	8281.06	7725.25	7093.74
110	ENSMUSG00000000673	Haao	none	0.00118661	NA	0.00484659	NA	0.0838479	NA	0.00078345	NA	0.0254882	NA	No		0.00176623	NA	0.0120213	NA	No		-0.0240003	NA	0.0544777	0.899905	No		-0.0148717	NA	0.104649	NA	No		-0.0546439	NA	No		-0.0166477	NA	-0.152077	NA	0.110219	0.348964	0.576335	0.20963	0.508831	0	1.04742	0.991801
111	ENSMUSG00000000682	Cd52	none	-0.0130229	0.999848	-0.0163605	NA	-0.152692	NA	0.00853017	NA	-0.0480472	NA	No		0.00474299	NA	0.0106734	NA	No		-0.0776318	NA	0.533698	0.169345	No		-0.0563898	NA	0.53229	0.156986	No		0.00565071	NA	No		0.00892327	NA	-0.379128	0.193285	2.99624	2.12135	2.68495	1.80627	2.5932	2.27243	2.03865	4.96277
112	ENSMUSG00000000686	Abhd15	not.active	0.00312147	0.999848	0.0556674	0.979962	0.133556	0.791894	0.0251747	0.999733	-0.00104437	0.998689	No		-0.0685081	0.999917	-0.121609	NA	No		0.0192009	NA	0.209739	0.58368	No		-0.184919	NA	-0.0286108	0.951978	No		0.14071	0.632533	No		3.47201e-05	NA	0.023371	0.955841	13.5995	12.9512	10.4622	10.9018	14.652	15.4929	11.6197	15.2322
113	ENSMUSG00000000693	Loxl3	not.active	0.0967603	0.999848	0.176829	0.778768	0.388081	0.122509	0.0241747	0.999733	0.11333	0.784833	No		-0.0275744	0.999917	-0.109657	0.599715	No		0.232458	0.237109	0.776407	0.000438833	No		0.179857	0.427988	0.60424	0.00780879	No		0.181886	0.432288	No		0.0374764	0.922934	-0.55569	0.00202756	66.0228	80.6388	78.5533	97.5098	82.1309	96.4252	80.1641	149.741
114	ENSMUSG00000000706	Btn1a1	none	NA	NA	NA	NA	0.029108	NA	NA	NA	0.0121578	NA	No		0.00235804	NA	0.00631012	NA	No		-0.00270309	NA	-0.0767	NA	No		0.00574071	NA	-0.0506407	NA	No		-0.00251296	NA	No		0.00330279	NA	0.0479402	NA	0	0	0.395519	0.290189	0.332999	0.474643	0.727257	0.106188
115	ENSMUSG00000000708	Kat2b	not.active	0.129099	0.999848	0.104236	0.894066	0.0145569	0.95545	-0.0501657	0.999733	-0.106127	0.566432	No		-0.0474699	0.999917	0.0633393	0.626319	No		0.233565	0.0184063	0.49062	9.02691e-07	No		0.174634	0.143472	0.560982	5.99492e-09	No		0.1371	0.307103	No		0.187603	0.168312	-0.346006	0.000328744	240.436	275.624	251.596	299.956	260.882	284.541	254.906	364.486
116	ENSMUSG00000000711	Rab5b	not.active	0.0139167	0.999848	0.0147922	0.995443	0.0156959	0.923945	-0.00567785	0.999733	-0.00112132	0.996266	No		0.00761546	0.999917	0.00487243	0.955949	No		-0.180687	0.00255768	-0.375498	1.84519e-09	No		-0.171474	0.00134519	-0.367059	1.77657e-09	No		-0.0294056	0.784438	No		-0.0203117	0.911528	0.335439	4.15542e-07	3384.83	3428.78	3428.36	3021	3413.82	3361.84	3445.58	2666.05
117	ENSMUSG00000000724	Cryba1	none	-0.0239493	0.999848	-0.0548678	0.941704	0.0102378	NA	0.00348122	NA	0.105021	NA	No		-0.00681275	NA	0.0313236	NA	No		0.139304	NA	0.0700872	0.896387	No		0.133003	NA	0.158979	0.735422	No		-0.0559363	NA	No		-0.00346557	NA	-0.146725	0.666276	3.55838	2.15553	1.71309	4.09341	2.22875	3.99355	4.32853	5.21387
118	ENSMUSG00000000730	Dnmt3l	not.active	-0.0400134	0.999848	-0.0768615	0.949527	-0.0757854	0.897494	0.0064103	0.999733	0.0890321	NA	No		-0.0159101	0.999917	0.0468836	NA	No		0.216047	NA	-0.00429936	0.994307	No		0.165569	NA	0.105192	0.824512	No		-0.132857	NA	No		-0.0415469	NA	-0.222514	0.521044	9.79187	7.67129	7.18652	11.0138	7.83796	7.13823	11.2782	11.4674
119	ENSMUSG00000000731	Aire	none	NA	NA	0.0113577	NA	-0.00588699	NA	0.00578907	NA	-0.0290574	NA	No		-0.0046772	NA	0.0233887	NA	No		-0.00344153	NA	0.0671692	NA	No		-0.0225103	NA	0.13039	NA	No		0.0187929	NA	No		0.0157783	NA	0.00283045	NA	0.250688	0	0.434977	0.355325	0.805537	0.645767	0.589991	0.626926
120	ENSMUSG00000000732	Icosl	not.active	-0.0590123	0.999848	-0.00416551	0.999206	-0.0280932	0.964166	0.0819254	0.999733	-0.0075605	0.992496	No		-0.0319194	0.999917	0.0167566	NA	No		-0.238515	0.310049	-0.173071	0.622502	No		-0.340586	0.123757	-0.136351	0.72116	No		-0.0356281	0.921403	No		-0.00716737	NA	0.0850164	0.827617	23.0871	17.4302	19.9646	13.1912	22.0371	20.6476	22.5374	19.3401
121	ENSMUSG00000000738	Spg7	not.active	-0.00363323	0.999848	-0.00651758	0.998708	0.0583725	0.789707	-0.0038935	0.999733	0.0642194	0.746202	No		-0.0256385	0.999917	-0.162834	0.119525	No		0.0214547	0.905535	-0.0228478	0.893505	No		-0.00670286	0.9668	-0.193262	0.129417	No		0.0981826	0.551838	No		-0.0531099	0.839833	0.11801	0.436159	1898.03	1895.66	1844.21	1877	1887.2	1895.85	1758.39	1743.41
122	ENSMUSG00000000739	Sult5a1	none	0.00379189	0.999848	0.0317209	0.985025	-0.257349	NA	0.0123193	0.999733	-0.208256	NA	No		-0.0310803	NA	0.0644084	NA	No		0.150936	NA	0.14932	0.759254	No		0.0374625	NA	0.32163	0.437264	No		0.0906685	NA	No		0.0705943	NA	0.0463658	0.910967	4.70975	4.93314	3.77184	6.38286	6.05666	5.60528	4.12745	5.33614
123	ENSMUSG00000000740	Rpl13	not.active	-0.0843267	0.999848	-0.015003	0.99619	0.0129985	0.951752	0.0672634	0.999733	0.0286397	0.934318	No		-0.0084554	0.999917	-0.14339	0.0758144	No		0.0839446	0.459811	0.339638	1.45212e-06	No		0.0723839	0.652277	0.193211	0.00443574	No		0.14495	0.116649	No		0.00273209	0.989518	-0.195954	0.0048099	2832.97	2629.31	2763.2	2944.22	2795.18	2862.87	2583.76	3297.3
124	ENSMUSG00000000743	Chmp1a	not.active	-0.0839017	0.999848	-0.0893831	0.828333	-0.0318458	0.815104	0.00111302	0.999733	0.0630142	0.613926	No		0.03116	0.999917	-0.115326	0.0889725	No		-0.0757666	0.467783	-0.123492	0.134644	No		-0.0386528	0.74337	-0.238148	0.00117138	No		0.0539199	0.635334	No		-0.0554931	0.710083	0.170159	0.0411825	4206.43	3926.87	4018.02	3809.62	3929.09	3944.46	3800.94	3510.15
125	ENSMUSG00000000751	Rpa1	not.active	-0.0358618	0.999848	-0.0682146	0.928327	0.0148146	0.937756	-0.0281999	0.999733	0.0866378	0.568237	No		0.0137863	0.999917	0.0510513	0.69099	No		-0.112833	0.385757	-0.340458	0.000447345	No		-0.0946956	0.457551	-0.285124	0.000265664	No		-0.147399	0.260391	No		-0.0902824	0.571524	0.175717	0.0388576	2042.11	1984.31	1961.02	1803.66	1934.67	1930.92	2159.5	1710.16
126	ENSMUSG00000000753	Serpinf1	not.active	-0.0168153	0.999848	-0.00644202	0.999142	0.0369924	0.952371	0.0186586	0.999733	0.0377383	0.958438	No		-0.0238187	0.999917	-0.0525186	0.817393	No		0.122667	0.640814	0.330519	0.305334	No		0.0867081	0.771785	0.241504	0.380089	No		0.112902	0.711856	No		0.0301827	0.934891	-0.150689	0.574898	224.393	209.458	191.703	247.068	221.611	250.081	212.152	282.278
127	ENSMUSG00000000759	Tubgcp3	not.active	0.00148389	0.999848	0.0260441	0.985025	0.0550798	0.64924	0.0203619	0.999733	0.0257027	0.900672	No		-0.0110829	0.999917	-0.0405451	0.634491	No		-0.0919913	0.307843	-0.128157	0.0633752	No		-0.101507	0.27634	-0.166757	0.0133229	No		-0.016442	0.898869	No		-0.0512978	0.738114	0.104025	0.175736	1023.08	1025	1031.44	968.211	1041.26	1020.97	1038.79	951.402
128	ENSMUSG00000000766	Oprm1	not.active	0.02982	0.999848	0.0851895	0.931431	0.136764	0.799178	0.00835275	0.999733	-0.0516042	NA	No		-0.00787691	0.999917	0.0416499	NA	No		-0.231526	NA	-0.457227	0.240288	No		-0.257831	NA	-0.344299	0.399661	No		0.000651234	NA	No		0.0304713	NA	0.40925	0.184039	8.08581	9.84051	9.99322	6.17398	10.3939	10.4097	11.5309	6.20741
129	ENSMUSG00000000776	Polr3d	not.active	-0.0350677	0.999848	-0.000297361	0.999393	-0.110076	0.34154	0.0331534	0.999733	-0.106214	0.509776	No		0.0325997	0.999917	0.036603	0.726646	No		0.0555892	0.654206	0.0885619	0.43462	No		0.0997212	0.442984	0.128422	0.217317	No		0.0743472	0.60005	No		0.104182	0.530667	-0.0144228	0.931771	648.433	626.956	663.642	694.201	647.649	654.232	616.042	658.399
130	ENSMUSG00000000782	Tcf7	not.active	0.0982374	0.999848	-0.0149655	0.99869	-0.162301	0.668401	-0.116671	0.999733	-0.104425	0.830873	No		-0.0122513	0.999917	0.10255	NA	No		0.149137	0.574299	0.422525	0.0953989	No		0.117835	0.675784	0.567925	0.0208637	No		-0.137047	0.64007	No		-0.0178746	NA	-0.549935	0.0204356	34.4528	43.8555	31.7388	38.3084	32.8086	27.8257	32.8995	46.6407
131	ENSMUSG00000000787	Ddx3x	late.induced	0.0600804	0.999848	0.0970725	0.879336	0.343733	0.000223371	0.0194411	0.999733	0.234378	0.000456303	No		0.000441618	0.999917	0.145326	0.0931003	Yes	-27.6443	-0.178782	0.137094	-0.46682	1.32893e-07	Yes	-19.4823	-0.180776	0.0692859	-0.312622	7.18778e-05	No		-0.147381	0.119909	No		0.00384719	0.982232	0.307043	5.50818e-05	7698.44	8183.87	8306.03	7264.19	8310.87	9859.6	11010	7964.03
132	ENSMUSG00000000791	Il12rb1	none	-0.00444134	0.999848	0.0583912	0.942825	0.0744495	NA	0.0365191	0.999733	-0.0761396	NA	No		-0.00555385	NA	0.0762788	NA	No		0.0430108	NA	-0.328071	0.442975	No		0.0237268	NA	-0.0760984	0.884212	No		-0.0853816	NA	No		0.00231692	NA	0.0632164	0.872045	2.64685	2.50935	4.30099	4.61878	4.42129	3.06425	4.60663	3.09799
133	ENSMUSG00000000792	Slc5a5	not.active	0.00730132	0.999848	-0.0416668	0.985025	0.238739	0.539347	-0.0469608	0.999733	0.282067	0.309611	No		0.0368086	0.999917	-0.10142	NA	No		0.136531	0.617038	0.379421	0.142116	No		0.240479	0.318791	0.221739	0.440762	No		0.0254205	0.943212	No		-0.0484722	NA	-0.2987	0.269087	24.4	24.194	24.7884	29.4096	21.7353	25.986	26.2477	34.7423
134	ENSMUSG00000000794	Kcnn3	late.induced	0.138115	0.999848	0.225388	0.238579	0.299143	0.00279075	0.0684086	0.999733	0.0305573	0.918373	No		-0.0213133	0.999917	0.0791334	0.359158	Yes	-20.1842	-0.228054	0.0361098	-0.325254	5.76749e-06	Yes	-15.3579	-0.253595	0.0259963	-0.240552	0.000967098	No		-0.131451	0.24227	No		-0.0465878	0.818282	0.177308	0.0541955	585.297	667.674	693.503	582.878	705.563	690.525	768.16	617.337
135	ENSMUSG00000000804	Usp32	not.active	0.0347722	0.999848	-0.0391478	0.979962	-0.0977055	0.450887	-0.0808653	0.999733	-0.0545931	0.722392	No		0.0378797	0.999917	0.147897	0.0382223	No		-0.189149	0.0321753	-0.407558	6.05626e-07	No		-0.142841	0.158188	-0.252058	0.00194092	No		-0.136488	0.132431	No		0.0153259	0.944474	0.256833	0.00327304	3755.53	3879.78	3751.96	3271.18	3635.23	3534.42	3919.56	2960.55
136	ENSMUSG00000000805	Car4	not.active	-0.000976822	0.999848	-0.00838058	0.99869	0.171961	0.72254	-0.0037225	0.999733	0.1267	NA	No		0.0110791	0.999917	-0.047121	NA	No		-0.12028	NA	0.222369	0.605258	No		-0.0744455	NA	0.0777687	0.880838	No		-0.0734696	NA	No		-0.0490883	NA	-0.279521	0.386529	5.06251	5.26162	5.77658	3.72684	4.87974	5.50893	6.33845	7.98539
137	ENSMUSG00000000811	Txnrd3	not.active	-0.0535501	0.999848	-0.0158392	0.996435	-0.0911532	0.679563	0.0432189	0.999733	-0.0634439	0.844126	No		-0.100152	0.999917	-0.13043	0.295579	No		0.0224107	0.910968	-0.0516916	0.763198	No		-0.118177	0.511317	-0.193952	0.112519	No		0.170829	0.329125	No		0.0350873	0.915764	0.227972	0.119296	297.202	278.365	263.437	266.369	294.361	291.64	251.163	244.069
138	ENSMUSG00000000817	Fasl	not.active	-0.0172687	0.999848	0.00177401	0.999301	-0.16849	0.734533	0.0247563	0.999733	-0.106689	NA	No		-0.0354862	NA	0.0917451	NA	No		0.155782	NA	0.229143	0.607367	No		0.0299587	NA	0.432579	0.276604	No		0.00640162	NA	No		0.0502456	NA	-0.142357	0.70423	4.89301	4.02935	3.71935	5.68068	5.43209	5.75694	5.54777	6.456
139	ENSMUSG00000000823	Zfp512b	not.active	0.119352	0.999848	0.139355	0.6016	0.0014107	0.994129	0.00108661	0.999733	-0.150698	0.0223243	No		-0.0853781	0.999917	-0.173089	0.00195859	No		0.0103744	0.922064	-0.0973637	0.184334	No		-0.0811107	0.272558	-0.270929	4.16301e-05	No		0.136491	0.0536082	No		-0.0325067	0.835582	0.228001	0.00104365	3527.15	3920.43	3662.96	3696.98	3926.04	3445.24	3131.33	2944.96
140	ENSMUSG00000000826	Dnajc5	not.active	0.028133	0.999848	-0.000664525	0.999381	0.0626748	0.62755	-0.0363015	0.999733	0.0632494	0.280066	No		0.0221482	0.999917	0.0480898	0.427328	No		-0.173316	0.00236734	-0.454866	1.45308e-15	No		-0.148402	0.00217807	-0.403026	1.44479e-14	No		-0.121625	0.0912732	No		-0.0691037	0.473712	0.321162	1.42348e-07	14159	14529.2	14355.6	12711.3	14136.1	14059.8	15386.2	11267
141	ENSMUSG00000000827	Tpd52l2	not.active	-0.045426	0.999848	-0.0560177	0.959644	-0.115258	0.361069	-0.0089322	0.999733	-0.0514836	0.749729	No		0.0105801	0.999917	0.00685621	0.946511	No		0.039501	0.732514	0.100962	0.195308	No		0.0557306	0.603052	0.110795	0.137997	No		0.0572713	0.69644	No		0.0608249	0.760202	-0.0474324	0.705664	1196.63	1150.2	1148.67	1186.48	1144.79	1165.57	1111.33	1202.03
142	ENSMUSG00000000838	Fmr1	not.active	0.0453879	0.999848	-0.0619911	0.94141	-0.0332295	0.830002	-0.103489	0.999733	0.0338428	0.881765	No		0.0712203	0.999917	0.20186	0.0163075	No		-0.0758895	0.621671	-0.281633	0.011763	No		0.0126051	0.945331	-0.0683659	0.630334	No		-0.150252	0.124047	No		0.0571147	0.710766	0.119012	0.345489	2068.59	2170.49	2103.41	1987.7	1969.62	2110.25	2363.53	1945.26
143	ENSMUSG00000000861	Bcl11a	not.active	-0.044072	0.999848	0.00359186	0.999142	0.144338	0.0752061	0.0464732	0.999733	0.138625	0.0551075	No		0.0947622	0.999917	0.0653397	0.465963	No		-0.238474	0.00277677	-0.485534	2.38866e-06	No		-0.136642	0.138057	-0.414981	4.81984e-05	No		-0.158802	0.0575382	No		-0.0859243	0.488089	0.31127	0.00335409	4089.16	3953.63	4395.92	3699.88	4093.76	4231.1	4767.06	3394.92
144	ENSMUSG00000000869	Il4	none	0.0317928	0.999848	0.0616344	0.949779	0.0643365	NA	-0.0126932	0.999733	-0.0712778	NA	No		-0.0225774	NA	0.0711609	NA	No		0.276279	NA	0.29333	0.488802	No		0.183431	NA	0.490349	0.20318	No		-0.0849982	NA	No		0.00171105	NA	-0.378439	0.2239	3.63982	6.48963	4.42628	8.64184	5.38175	4.17508	6.36796	8.14451
145	ENSMUSG00000000876	Pxmp4	not.active	-0.0370073	0.999848	0.014415	0.99609	-0.149508	0.205077	0.0496157	0.999733	-0.161973	0.150596	No		-0.096712	0.999917	-0.131235	0.226375	No		0.0558307	0.753826	0.260839	0.0218437	No		-0.0622226	0.687871	0.122184	0.31677	No		0.222249	0.0675812	No		0.0847405	0.66129	-0.0286854	0.865442	626.893	604.518	578.851	603.467	631.48	605.114	510.006	620.631
146	ENSMUSG00000000881	Dlg3	not.active	0.00366988	0.999848	-0.0137056	0.99609	-0.0648396	0.639988	-0.0202761	0.999733	-0.0497028	0.793171	No		0.0399144	0.999917	0.00360092	0.975913	No		-0.14335	0.151441	-0.264769	0.00132018	No		-0.0956453	0.345465	-0.256514	0.00501237	No		-0.0857353	0.345265	No		-0.074557	0.614695	0.168182	0.050989	5674.05	5701.01	5790.36	5224.44	5605.69	5109.16	5458.6	4560.22
147	ENSMUSG00000000884	Gnb1l	not.active	-0.00226796	0.999848	-0.00458064	0.999206	0.0110405	0.972505	-0.00296443	0.999733	0.0136411	0.980781	No		0.00937594	0.999917	-0.124408	0.414802	No		0.0337604	0.885963	0.245299	0.108026	No		0.0524267	0.811779	0.103802	0.587816	No		0.0328285	0.897999	No		-0.0744565	0.793867	-0.206645	0.219515	125.228	124.015	123.703	128.929	124.075	115.466	114.092	138.322
148	ENSMUSG00000000889	Dbh	not.active	0.00168717	0.999848	0.131715	0.888845	0.289083	0.453393	0.083075	0.999733	0.00512273	0.995262	No		-0.0837259	0.999917	-0.191592	NA	No		0.0328468	0.924507	-0.16882	0.653155	No		-0.169841	NA	-0.489268	0.103586	No		0.10642	0.731753	No		-0.0619242	NA	0.28557	0.33982	13.7945	14.5383	14.54	15.195	19.3688	17.1117	14.5449	12.5386
149	ENSMUSG00000000901	Mmp11	not.active	0.0152351	0.999848	0.115415	0.914011	0.0960886	0.84246	0.0513861	0.999733	-0.0853434	0.874434	No		0.0358399	0.999917	0.101039	NA	No		0.058582	0.855907	0.487717	0.0880856	No		0.137162	0.617236	0.644263	0.0205705	No		0.110021	0.714889	No		0.144923	NA	-0.305737	0.260671	27.5605	28.0908	36.8819	39.5465	32.8407	40.9195	34.3808	51.7225
150	ENSMUSG00000000902	Smarcb1	not.active	-0.0347117	0.999848	-0.00737557	0.99869	-0.0793142	0.404677	0.0254485	0.999733	-0.0706775	0.623932	No		-0.0310841	0.999917	-0.138326	0.0347175	No		0.107858	0.182875	0.214284	0.00212705	No		0.0736554	0.497607	0.0752495	0.396485	No		0.0917193	0.303361	No		-0.0419411	0.796158	-0.124638	0.121792	1640.71	1594.94	1583.59	1714.54	1632.28	1506.65	1408.25	1649.64
151	ENSMUSG00000000903	Vpreb3	none	-0.0102173	NA	-0.0203069	NA	0.0446645	NA	0.00199793	NA	0.0654571	NA	No		0.00414992	NA	-0.0468101	NA	No		0.025099	NA	0.358537	0.198648	No		0.0328713	NA	0.0723105	0.859688	No		0.0461329	NA	No		-0.0116257	NA	-0.116883	NA	1.10211	0	0.712952	0.876419	0.425208	1.06319	0.301197	1.79863
152	ENSMUSG00000000915	Hip1r	not.active	0.0231386	0.999848	0.040977	0.979962	0.0552569	0.790635	0.0106347	0.999733	0.00915609	0.980393	No		-0.0819082	0.999917	-0.13931	0.141087	No		-0.0468237	0.618609	-0.295219	0.000533519	No		-0.136428	0.0922511	-0.434104	2.05638e-05	No		-0.0151692	0.934117	No		-0.131476	0.471732	0.264135	0.0182948	2669.27	2735.22	2575.08	2496.3	2757.06	2485.27	2516.8	2061.5
153	ENSMUSG00000000916	Nsun5	not.active	-0.0409486	0.999848	-0.044567	0.981567	-0.159624	0.306992	0.00278532	0.999733	-0.0988207	0.690318	No		0.0363725	0.999917	0.0911101	0.471321	No		0.00484943	0.980791	0.148801	0.191171	No		0.0593653	0.747387	0.250826	0.0254866	No		-0.107109	0.540296	No		-0.012366	0.971804	-0.267922	0.0264353	224.726	214.19	222.669	225.419	216.369	200.407	213.667	242.135
154	ENSMUSG00000000934	Top1mt	not.active	0.0391929	0.999848	0.0450963	0.983276	0.0952815	0.731109	-0.00653739	0.999733	0.0340432	0.943447	No		0.00262498	0.999917	-0.168437	0.288234	No		0.069139	0.769187	0.216088	0.168333	No		0.0794651	0.701229	0.0121247	0.955348	No		0.140158	0.510042	No		-0.0294035	0.939688	-0.0574901	0.754572	223.078	233.438	231.746	246.159	231.796	230.219	205.111	241.43
155	ENSMUSG00000000942	Hoxa4	none	NA	NA	NA	NA	NA	NA	NA	NA	NA	NA	No		NA	NA	NA	NA	No		NA	NA	0.0688034	NA	No		NA	NA	0.0407936	NA	No		NA	NA	No		NA	NA	-0.0218287	NA	0	0	0.167049	0	0	0.0708078	0	0.502257
156	ENSMUSG00000000948	NA	not.active	0.0652619	0.999848	0.00660644	0.99871	-0.0927335	0.689598	-0.0781748	0.999733	-0.102986	0.594813	No		0.100406	0.999917	0.419736	0.000651804	No		-0.360037	0.010244	-0.801877	1.48723e-05	No		-0.247379	0.104607	-0.331997	0.10035	No		-0.428181	0.000895767	No		0.0130294	0.970738	0.316561	0.112449	566.322	620.232	627.616	465.795	569.093	531.167	758.81	416.169
157	ENSMUSG00000000957	Mmp14	not.active	0.0476678	0.999848	0.128149	0.903569	0.267043	0.333434	0.0439056	0.999733	0.0656056	0.8939	No		0.0371798	0.999917	-0.064729	0.775878	No		0.0617224	0.847557	0.634492	0.0271924	No		0.113904	0.690841	0.541392	0.050214	No		0.22893	0.361624	No		0.138933	0.579549	-0.31234	0.245915	312.116	341.049	389.842	424.876	364.296	464.507	355.163	621.581
158	ENSMUSG00000000958	Slc7a7	not.active	0.00131437	0.999848	-0.0455215	0.98155	0.0894805	0.873632	-0.0304225	0.999733	0.148316	NA	No		0.0499913	0.999917	-0.0592657	NA	No		0.00645421	NA	0.44489	0.164751	No		0.146715	NA	0.304473	0.397155	No		0.00253816	NA	No		-0.0320825	NA	-0.354918	0.241137	10.6948	11.1723	12.342	12.5875	9.30812	10.9217	11.1527	16.283
159	ENSMUSG00000000959	Oxa1l	not.active	-0.0352301	0.999848	-0.028877	0.982756	-0.000753638	0.99696	0.00584118	0.999733	0.0296256	0.876584	No		-0.025469	0.999917	-0.105685	0.109149	No		0.0251334	0.86543	0.00170436	0.988325	No		-0.00192884	0.988235	-0.102031	0.191338	No		0.063935	0.516194	No		-0.0354868	0.84467	0.0565043	0.544982	1325.97	1287.04	1259.82	1287.97	1293.49	1290.47	1232.77	1245.45
160	ENSMUSG00000000976	Heatr6	not.active	0.0660619	0.999848	0.0124637	0.997662	-0.205462	0.151833	-0.0668994	0.999733	-0.218389	0.0362803	No		-0.0053142	0.999917	-0.105787	0.325001	No		0.012045	0.941131	0.115658	0.257301	No		0.00863033	0.960106	0.00404997	0.980412	No		0.0810843	0.536045	No		-0.0226027	0.935906	-0.0371729	0.76199	522.083	556.2	522.779	527.811	523.287	437.102	414.594	451.116
161	ENSMUSG00000000982	Ccl3	not.active	-0.031863	0.999848	-0.0232398	0.99609	0.0641106	0.914777	0.0159381	0.999733	0.0850193	0.875608	No		0.0602191	0.999917	-0.0601288	NA	No		-0.0894133	0.762715	0.30654	0.398776	No		0.0916931	NA	0.172788	0.664905	No		-0.253759	NA	No		-0.184591	NA	-0.681492	0.00993151	15.244	13.317	20.8689	18.0339	14.1356	10.1158	16.0404	21.3798
162	ENSMUSG00000000983	Wfdc18	none	-0.00136171	NA	0.00664183	NA	-0.0181678	NA	0.00527221	NA	-0.0231043	NA	No		-0.00744647	NA	0.00160702	NA	No		-0.00440332	NA	-0.0222089	NA	No		-0.0334767	NA	-0.00987545	NA	No		-0.0130476	NA	No		-0.00305061	NA	-0.0191399	NA	0.441072	0.206387	0.32033	0.148021	0.804287	0.0708078	0.37173	0.3594
163	ENSMUSG00000001014	Icam4	none	-0.0189527	NA	-0.0238309	NA	0.00401849	NA	0.0106878	NA	0.051339	NA	No		0.00980628	NA	-0.0466504	NA	No		-0.053097	NA	0.0883655	0.849868	No		-0.0149475	NA	-0.0511047	0.917053	No		0.0322054	NA	No		-0.00839589	NA	-0.00337155	0.992142	2.40475	0.931302	2.14246	1.35552	1.57554	1.90624	1.56819	2.05726
164	ENSMUSG00000001016	Ilf2	not.active	-0.0513377	0.999848	-0.0538703	0.955918	-0.0778894	0.591117	0.00112664	0.999733	-0.0194882	0.934387	No		0.0203215	0.999917	0.0655423	0.452114	No		0.0248991	0.810681	-0.0342344	0.711908	No		0.0494	0.627646	0.0375652	0.707681	No		-0.0222484	0.849521	No		0.046117	0.780292	0.00481132	0.96397	2330.03	2235.14	2266.1	2309.74	2233.29	2286.44	2322.7	2283.92
165	ENSMUSG00000001017	Chtop	not.active	-0.0438323	0.999848	-0.0765036	0.904765	-0.0998577	0.420268	-0.0288281	0.999733	-0.0177242	0.935813	No		0.0468864	0.999917	0.0797811	0.355137	No		-0.00671081	0.957883	-0.0390551	0.690428	No		0.046756	0.632123	0.0477345	0.598934	No		-0.0318919	0.791531	No		0.0502282	0.745616	-0.000834428	0.994367	4291.17	4143.49	4189.1	4173.8	4046.26	4151.07	4257.85	4170.88
166	ENSMUSG00000001018	Snapin	not.active	-0.0635327	0.999848	-0.0170548	0.99609	-0.0347876	0.867601	0.0503955	0.999733	-0.0167252	0.961492	No		0.0161442	0.999917	0.0116671	0.93853	No		0.0681992	0.575591	0.217664	0.0208208	No		0.0905105	0.406493	0.232634	0.0209849	No		0.0848466	0.561336	No		0.0886885	0.657333	-0.132642	0.229193	817.579	774.385	816.282	857.463	805.992	855.011	806.05	943.386
167	ENSMUSG00000001020	S100a4	not.active	-0.0117529	0.999848	-0.0662455	0.93087	-0.170925	0.716259	-0.028424	0.999733	0.0257873	NA	No		0.065175	0.999917	-0.0392271	NA	No		-0.0154595	NA	0.679303	0.0614693	No		0.222503	NA	0.488206	0.198697	No		0.251127	NA	No		0.085873	NA	-0.0155908	0.971954	5.63369	5.0429	7.60632	7.48554	3.67584	8.51945	3.35931	8.2178
168	ENSMUSG00000001021	S100a3	none	-0.00963231	NA	-0.00622129	NA	-0.0740754	NA	0.00903683	NA	-0.0279243	NA	No		-0.0109932	NA	0.0186653	NA	No		0.00490137	NA	0.099909	0.829703	No		-0.0348232	NA	0.186468	0.65899	No		0.0447667	NA	No		0.0339344	NA	0.0225421	0.952986	2.40495	1.40472	1.27852	1.37893	1.88079	2.85089	1.89472	2.4352
169	ENSMUSG00000001025	S100a6	not.active	-0.0632682	0.999848	-0.0759326	0.96317	0.0483339	0.932351	0.0294702	0.999733	0.141202	0.743507	No		0.0722683	0.999917	-0.121341	0.558642	No		0.00554349	0.987	0.637084	0.0049739	No		0.200249	0.41953	0.397826	0.153718	No		0.166709	0.554207	No		0.0141539	0.967073	-0.341441	0.180262	84.096	69.6407	93.4373	94.591	74.9074	94.3525	74.3459	124.255
170	ENSMUSG00000001027	Scn4a	none	-0.00592853	NA	0.0165039	NA	0.106723	NA	0.0140392	NA	0.00826419	NA	No		-0.00908027	NA	-0.0109392	NA	No		-0.0154609	NA	0.0744852	0.868506	No		-0.0409283	NA	0.0268898	0.956097	No		-0.00813046	NA	No		-0.00866597	NA	-0.0629023	NA	1.0822	0.412774	0.974865	0.710651	1.48895	1.04595	1.41931	1.68528
171	ENSMUSG00000001029	Icam2	none	0.00111847	NA	0.00444972	NA	-0.00588699	NA	0.000834388	NA	-0.0144424	NA	No		-0.00468696	NA	-0.00309583	NA	No		0.00311943	NA	NA	NA	No		-0.015718	NA	NA	NA	No		0.0161262	NA	No		0.00449455	NA	0.031427	NA	0.250688	0.450711	0.225466	0.213157	0.629705	0.306301	0.110566	0
172	ENSMUSG00000001034	Mapk7	not.active	0.0372034	0.999848	-0.019694	0.99609	-0.159726	0.348648	-0.0611477	0.999733	-0.13211	0.485839	No		-0.034412	0.999917	-0.0776585	0.565244	No		-0.0146997	0.939116	-0.155084	0.163286	No		-0.0534602	0.756958	-0.234287	0.0675423	No		0.0277112	0.881981	No		-0.0410885	0.892834	0.173853	0.157605	1573.06	1639.76	1497.72	1483.3	1546.53	1352.64	1323.85	1196.52
173	ENSMUSG00000001036	Epn2	not.active	0.0170306	0.999848	0.0158791	0.993831	-0.127	0.166957	-0.00622238	0.999733	-0.141307	0.148367	No		0.020967	0.999917	-0.0045312	0.970659	No		-0.151213	0.140502	-0.029431	0.815822	No		-0.126008	0.194338	-0.031084	0.808659	No		0.068993	0.567896	No		0.0636827	0.70244	0.0920259	0.379268	2787.58	2834.19	2860.1	2563.53	2815.56	2666.54	2548.46	2508.69
174	ENSMUSG00000001039	B9d1	not.active	0.00428361	0.999848	0.051062	0.979962	-0.168034	0.39664	0.0362475	0.999733	-0.218691	0.20849	No		-0.048124	0.999917	0.0290463	0.876501	No		0.143092	0.362259	0.396286	0.00774348	No		0.0763845	0.692827	0.431946	0.00304069	No		0.211121	0.212153	No		0.201831	0.274119	-0.158753	0.361036	145.42	144.303	141.742	159.788	151.142	157.746	131.383	176.461
175	ENSMUSG00000001052	Sec24b	not.active	0.0532045	0.999848	0.0665391	0.942848	-0.205789	0.0600247	0.003534	0.999733	-0.279334	0.000101223	No		-0.0278912	0.999917	0.00662637	0.946446	No		-0.020036	0.842014	-0.0185839	0.824328	No		-0.0486247	0.662678	-0.00903837	0.925596	No		-0.0112945	0.941858	No		-0.00083743	0.995987	0.000551844	0.996671	1827.33	1917.89	1875.79	1852.67	1923.79	1563.46	1589.8	1577.58
176	ENSMUSG00000001053	N4bp3	not.active	0.020207	0.999848	0.0581273	0.962169	0.162254	0.407566	0.0203658	0.999733	0.0893576	0.753929	No		-0.107084	0.999917	-0.191948	0.148854	No		0.194843	0.0613099	0.0816861	0.525196	No		0.0634241	0.688706	-0.130219	0.435867	No		0.0900981	0.579614	No		-0.0884391	0.721727	0.00765355	0.966727	342.367	353.708	328.045	379.225	360.117	358.121	332.563	358.272
177	ENSMUSG00000001054	Rmnd5b	not.active	0.0179947	0.999848	0.0181738	0.99609	-0.0515159	0.683724	-0.00437977	0.999733	-0.068668	0.712102	No		0.000234142	0.999917	0.0588525	0.477928	No		-0.0849538	0.468977	-0.224233	0.00146744	No		-0.0798941	0.527094	-0.159667	0.0320102	No		-0.111079	0.228682	No		-0.0467033	0.773931	0.102763	0.221045	1182.76	1206.01	1196.3	1128.33	1202.74	1107.53	1200.04	1033.91
178	ENSMUSG00000001056	Nhp2	not.active	-0.0601919	0.999848	-0.0520109	0.979217	-0.0542508	0.809881	0.0190757	0.999733	0.00729925	0.986445	No		-0.0477472	0.999917	-0.113033	0.323762	No		0.141649	0.384474	0.252638	0.0258379	No		0.0841245	0.603144	0.134255	0.287617	No		0.113456	0.470076	No		0.00263466	0.992898	-0.134669	0.32089	1047.61	983.74	950.209	1065.36	1002.59	1013.97	929.012	1121.31
179	ENSMUSG00000001062	Vps9d1	not.active	0.0648361	0.999848	0.0670611	0.936169	0.0958924	0.368293	-0.00622029	0.999733	0.0209697	0.939995	No		-0.0546438	0.999917	-0.161069	0.0142734	No		-0.024607	0.850525	-0.0811255	0.285252	No		-0.0859871	0.455117	-0.243887	0.000128123	No		0.0773261	0.455573	No		-0.0768581	0.573894	0.152394	0.0386233	1621.4	1716.53	1621.48	1598.39	1709.48	1637.34	1552.12	1478.8
180	ENSMUSG00000001065	Zfp276	not.active	0.0365865	0.999848	0.00402357	0.999142	-0.181093	0.196084	-0.0420382	0.999733	-0.179846	0.130341	No		0.00407851	0.999917	0.101598	0.366429	No		0.136267	0.157926	-0.0388005	0.798525	No		0.141853	0.190726	0.0730281	0.600956	No		-0.166716	0.205524	No		-0.0546466	0.822788	-0.14101	0.277515	419.601	435.376	420.175	464.521	421.648	350.924	397.648	387.251
181	ENSMUSG00000001076	C1ql4	none	-0.025182	0.999848	0.0282174	0.982756	-0.162028	NA	0.041542	NA	-0.131509	NA	No		-0.00618772	NA	0.050664	NA	No		-0.0461675	NA	-0.0635942	0.90728	No		-0.0833861	NA	0.129145	0.779066	No		-0.0588595	NA	No		0.000531993	NA	-0.088989	0.786653	3.21707	1.66775	3.49515	2.50234	3.71866	2.20502	2.62244	2.48618
182	ENSMUSG00000001082	Mfsd10	not.active	0.00454607	0.999848	0.0398743	0.985025	0.0119209	0.971469	0.02566	0.999733	-0.0327193	0.934318	No		-0.0480507	0.999917	-0.0849862	0.599132	No		0.158561	0.394499	0.194431	0.147083	No		0.098279	0.574825	0.0977101	0.515947	No		-0.00733658	0.977764	No		-0.0812421	0.743396	-0.207605	0.0755931	270.991	268.146	259.543	297.593	276.612	249.613	251.627	290.215
183	ENSMUSG00000001089	Luzp1	not.active	0.0467359	0.999848	0.00360883	0.999206	-0.0176672	0.952623	-0.0530253	0.999733	-0.0219219	0.957462	No		0.0643597	0.999917	0.11182	0.398834	No		-0.234817	0.0293036	-0.428433	1.67598e-05	No		-0.148762	0.232968	-0.299947	0.00278728	No		-0.168617	0.227529	No		-0.0438134	0.866816	0.239426	0.0117766	2148.49	2254.86	2289.06	1922.46	2150.47	2035.65	2329.45	1730.6
184	ENSMUSG00000001095	Slc13a2	none	-0.00891026	NA	-0.0178562	NA	-0.109612	NA	0.00184229	NA	-0.0106151	NA	No		-0.00377685	NA	-0.00316392	NA	No		NA	NA	0.00858788	NA	No		-0.013088	NA	-0.00657259	NA	No		0.0108385	NA	No		0.00197147	NA	0.0173561	NA	0.961646	0	0	0.218363	0.340627	0.240541	0.0896599	0.106188
185	ENSMUSG00000001098	Kctd10	not.active	0.0363777	0.999848	0.0415241	0.98155	-0.0223131	0.926758	-0.0048711	0.999733	-0.0689926	0.746383	No		0.00528379	0.999917	-0.0152269	0.917109	No		-0.104068	0.567767	-0.188495	0.191965	No		-0.0985264	0.535012	-0.201033	0.153221	No		0.0261179	0.902937	No		0.0123853	0.970111	0.203185	0.186489	1421.73	1477.19	1477.76	1361.84	1471.56	1418.27	1391.18	1224.76
186	ENSMUSG00000001100	Poldip2	not.active	-0.0547771	0.999848	-0.0402876	0.955918	-0.0546867	0.537155	0.0145872	0.999733	-0.0124389	0.957648	No		-0.0118565	0.999917	-0.0971037	0.146175	No		0.0221738	0.86167	0.0746321	0.358011	No		0.0112587	0.930661	-0.0219103	0.818957	No		0.0678699	0.466477	No		-0.0256465	0.877789	-0.0119056	0.909802	2400.37	2302.5	2300.03	2343.57	2331.59	2268.53	2164.33	2296.99
187	ENSMUSG00000001103	Sebox	not.active	-0.0388988	0.999848	-0.123465	0.902525	-0.173866	0.465006	-0.0564209	0.999733	-0.00579817	0.992496	No		0.0463026	0.999917	-0.108257	0.52864	No		-0.267403	0.0807721	-0.53902	0.00258895	No		-0.188081	0.336266	-0.663887	0.00011417	No		0.237001	0.233003	No		0.0996212	0.711567	0.756535	1.71928e-05	135.177	127.267	122.668	99.5185	118.431	132.215	107.038	72.6292
188	ENSMUSG00000001105	Ift20	not.active	-0.0704347	0.999848	-0.0513339	0.97984	0.148033	0.291863	0.0203417	0.999733	0.197417	0.173043	No		0.00762108	0.999917	-0.0867593	0.442673	No		0.108587	0.367886	0.127394	0.170498	No		0.118474	0.415427	0.0369245	0.78552	No		0.0739864	0.635334	No		-0.00968329	0.975457	-0.0548568	0.683328	1123.84	1055.73	1079.13	1172.02	1074.77	1239.66	1173.09	1291.05
189	ENSMUSG00000001119	Col6a1	not.active	0.0752702	0.999848	0.176977	0.779534	0.323534	0.213114	0.0450293	0.999733	0.0374356	0.958854	No		0.000441964	0.999917	-0.0324419	0.8897	No		0.125216	0.649091	0.187674	0.619904	No		0.109924	0.70169	0.129518	0.713454	No		0.0856388	0.785946	No		0.0338201	0.930853	-0.0646007	0.796268	406.101	456.506	503.034	583.731	504.492	561.303	498.459	591.725
190	ENSMUSG00000001120	Pcbp3	not.active	0.00857312	0.999848	0.0694796	0.92393	0.14466	0.127131	0.0539309	0.999733	0.0670205	0.634511	No		-0.058265	0.999917	-0.158888	0.0105411	No		-0.0314603	0.827362	-0.143053	0.0701443	No		-0.0964692	0.398067	-0.30135	3.29927e-05	No		0.0631245	0.587037	No		-0.0860546	0.543238	0.197763	0.024944	1826.65	1841.79	1826.62	1789.56	1925.18	1891.79	1813.72	1654.46
191	ENSMUSG00000001123	Lgals9	not.active	0.00523778	0.999848	0.013851	0.99869	0.202649	0.574355	0.00153379	0.999733	0.140429	0.739333	No		0.0566148	0.999917	-0.133133	NA	No		0.111161	0.694635	0.668103	0.021269	No		0.24754	0.302493	0.471951	0.106561	No		0.258663	0.296298	No		0.0828648	NA	-0.250653	0.418851	29.6883	29.988	38.4509	46.0381	30.5217	43.0166	30.1967	55.1368
192	ENSMUSG00000001127	Araf	not.active	-0.0605252	0.999848	-0.0841068	0.769772	-0.0709877	0.380152	-0.0207291	0.999733	0.0161345	0.908286	No		0.00371619	0.999917	0.0432311	0.498969	No		0.127357	0.106759	0.0748912	0.291999	No		0.134762	0.0670553	0.122355	0.0322485	No		-0.0300725	0.755516	No		0.0165901	0.911357	-0.112305	0.0814202	4026.93	3847.64	3792.35	4160.96	3783.76	3873.43	3972.59	4211.19
193	ENSMUSG00000001128	Cfp	not.active	-0.156377	0.999848	-0.00387568	0.999206	-0.164971	0.492744	0.189122	0.75517	-0.150762	0.505996	No		-0.107946	0.999917	-0.175043	0.249786	No		0.458341	0.00028851	1.1313	1.31434e-19	No		0.305688	0.0231899	0.919719	2.03182e-13	No		0.187115	0.302814	No		0.0030658	0.992906	-0.908164	3.55502e-15	137.738	107.952	118.569	170.541	135.268	120.464	102.192	233.165
194	ENSMUSG00000001131	Timp1	not.active	-0.0687116	0.999848	-0.156809	0.789094	-0.195804	0.670577	0.00317858	0.999733	0.119858	0.800271	No		0.0486788	0.999917	-0.0277699	NA	No		-0.047592	NA	0.771494	0.00514602	No		0.155676	NA	0.685752	0.0183803	No		0.134034	0.65396	No		0.0520883	NA	-0.461973	0.0855779	15.6656	9.85293	14.6229	13.5958	10.3148	14.7747	11.8609	24.3043
195	ENSMUSG00000001134	Uxt	not.active	0.0499741	0.999848	0.0573565	0.980215	0.237219	0.331095	-0.0160215	0.999733	0.128929	0.713613	No		0.0131903	0.999917	-0.0618312	0.758321	No		-0.0399049	0.892655	0.129626	0.552452	No		-0.0112236	0.973934	0.0523679	0.841298	No		0.124115	0.608511	No		0.0459738	0.897998	0.0129694	0.962282	52.6672	56.2367	57.1214	55.4631	55.322	67.6842	58.9355	66.7327
196	ENSMUSG00000001138	Cnnm3	not.active	0.103226	0.999848	0.0212827	0.993705	-0.0663446	0.666114	-0.0965486	0.999733	-0.0890083	0.510755	No		0.0238511	0.999917	-0.122353	0.196515	No		0.0392884	0.743738	0.114989	0.241656	No		0.0689252	0.542489	-0.0117191	0.93286	No		0.112918	0.368732	No		-0.00561972	0.982232	-0.00237282	0.987483	768.553	843.753	794.193	818.888	778.117	723.404	672.371	732.103
197	ENSMUSG00000001143	Lman2l	not.active	-0.0256317	0.999848	0.00322938	0.999206	0.11986	0.3932	0.0289536	0.999733	0.113703	0.385229	No		0.0142026	0.999917	-0.0693069	0.502837	No		-0.203851	0.120238	-0.387777	0.000121114	No		-0.18748	0.153986	-0.457299	1.9497e-06	No		-0.0247779	0.891514	No		-0.0833347	0.654948	0.345588	0.00184674	2058.17	2010.48	2078.54	1778.85	2057.95	2083.44	2134.68	1629.54
198	ENSMUSG00000001150	Mcm3ap	not.active	0.0400382	0.999848	0.0111909	0.996228	-0.117565	0.31325	-0.0367722	0.999733	-0.128459	0.188916	No		0.0393241	0.999917	-0.0151494	0.884983	No		-0.109104	0.18078	-0.140908	0.047823	No		-0.0627832	0.537959	-0.15226	0.0675608	No		0.0159781	0.896313	No		0.00310358	0.988701	0.148317	0.0504434	1834.74	1899.79	1898.95	1759.95	1845.8	1683.62	1674.65	1529.88
199	ENSMUSG00000001151	Pcnt	not.active	0.0518409	0.999848	0.127639	0.871643	0.142706	0.404252	0.0549003	0.999733	-0.0163025	0.968608	No		-0.0587536	0.999917	-0.152122	0.140836	No		-0.201002	0.0365212	-0.236544	0.0232062	No		-0.266255	0.0270621	-0.397959	1.28981e-06	No		0.1058	0.473324	No		-0.0382385	0.864711	0.340203	0.00022568	601.65	638.793	632.183	548.025	675.961	638.466	598.503	506.63
200	ENSMUSG00000001155	Ftcd	none	NA	NA	NA	NA	NA	NA	NA	NA	NA	NA	No		NA	NA	NA	NA	No		NA	NA	0.00858788	NA	No		NA	NA	NA	NA	No		NA	NA	No		NA	NA	NA	NA	0	0	0.0948643	0	0	0	0.0896599	0.152498
201	ENSMUSG00000001156	Mxd1	late.induced	0.00801722	0.999848	0.142799	0.709285	0.354336	0.00504722	0.117179	0.999733	0.180111	0.302823	No		-0.0137656	0.999917	0.163612	0.235773	Yes	-23.9853	-0.148562	0.180578	-0.395649	0.000453861	No		-0.16161	0.183016	-0.201304	0.144831	No		-0.179914	0.20771	No		-0.00109166	0.99626	0.193007	0.0972706	350.284	353.543	387.783	347.536	395.907	450.129	523.654	394.621
202	ENSMUSG00000001157	Gmcl1	late.downreg	0.0153725	0.999848	-0.0647836	0.930376	-0.340635	1.37528e-05	-0.0815314	0.999733	-0.267263	0.000274137	No		0.0161132	0.999917	0.0911717	0.424516	No		0.0911389	0.351103	0.115618	0.330825	No		0.111942	0.241215	0.217217	0.00800416	No		0.0305782	0.860797	No		0.126519	0.284823	-0.0876708	0.380331	886.449	902.549	855.342	915.02	842.592	764.755	751.406	820.819
203	ENSMUSG00000001158	Snrnp27	not.active	-0.100713	0.999848	-0.144946	0.778435	-0.249318	0.0953827	-0.0234403	0.999733	-0.0755901	0.74807	No		0.081595	0.999917	0.11586	0.326736	No		0.155623	0.108481	0.36585	6.0106e-05	No		0.250748	0.0169135	0.493783	2.26965e-07	No		0.0115779	0.951485	No		0.119231	0.522691	-0.355139	0.000124864	620.367	558.448	586.217	657.413	548.308	572.555	568.93	739.169
204	ENSMUSG00000001166	Oas1c	not.active	-0.0475747	0.999848	-0.109676	0.906894	-0.106365	0.841135	-0.0152516	0.999733	0.115973	0.811561	No		0.051861	0.999917	-0.0823369	NA	No		-0.138426	0.615477	-0.00777089	0.988142	No		0.0179583	NA	-0.160186	0.687381	No		0.120057	0.688522	No		0.0159546	NA	0.17609	0.604743	21.8322	16.6846	18.9797	15.7279	14.6081	20.3679	16.4478	15.3936
205	ENSMUSG00000001168	Oas1h	none	0.000905644	NA	-0.000824224	NA	-0.00606175	NA	-0.00178688	NA	-0.000559603	NA	No		NA	NA	NA	NA	No		0.0437126	NA	0.0484206	NA	No		0.0329642	NA	0.0187135	NA	No		0.0455452	NA	No		0.0146501	NA	0.0623817	NA	0.190384	0.330844	0	0.712329	0.128502	0.764979	0	0.262051
206	ENSMUSG00000001173	Ocrl	not.active	0.0730716	0.999848	0.0422379	0.979962	0.118125	0.317755	-0.0418	0.999733	0.068987	0.52471	No		-0.00699214	0.999917	0.0469429	0.539966	No		-0.0935308	0.211876	-0.295103	5.62416e-06	No		-0.0977032	0.274129	-0.243541	4.52526e-05	No		-0.00796191	0.951485	No		0.0433	0.739935	0.277657	2.27358e-05	1795.83	1918.97	1840.86	1724.53	1850.44	2002.55	2028.11	1656.53
207	ENSMUSG00000001175	Calm1	not.active	-0.00214583	0.999848	-0.0486815	0.93087	-0.0018827	0.988431	-0.0480019	0.999733	0.048105	0.570668	No		0.03413	0.999917	0.0922677	0.120123	No		-0.0927194	0.308684	-0.299103	3.28668e-05	No		-0.0543668	0.57802	-0.202177	0.00512751	No		-0.0951947	0.18287	No		0.000751491	0.995087	0.194082	0.00926088	72248.3	72291	71386.2	66864	69634.6	72109.5	77400.5	63105.6
208	ENSMUSG00000001211	Agpat3	not.active	0.00743155	0.999848	0.0394654	0.96317	0.0927904	0.341905	0.0278596	0.999733	0.0502154	0.639418	No		-0.00576842	0.999917	-0.0652351	0.290425	No		-0.14079	0.00869879	-0.171834	0.00580448	No		-0.144392	0.012129	-0.234536	0.000160029	No		0.0241621	0.808506	No		-0.0364655	0.796158	0.187862	0.00421027	7339.03	7396.06	7502.06	6800.89	7547.57	7619.89	7511.01	6703.89
209	ENSMUSG00000001225	Slc26a3	not.active	-0.042579	0.999848	-0.0182518	0.99609	-0.401031	0.27464	0.0406043	0.999733	-0.193237	NA	No		-0.00629252	0.999917	0.0504336	NA	No		-0.0490654	NA	-0.0259769	0.964408	No		-0.0727453	NA	0.130322	0.789838	No		0.00571093	NA	No		0.018958	NA	0.0239973	0.952986	6.22302	3.46365	5.22748	4.31679	5.41316	3.3137	3.63959	3.4524
210	ENSMUSG00000001227	Sema6b	not.active	0.0411804	0.999848	0.0558844	0.952259	0.0172843	0.917912	0.000253682	0.999733	-0.0438354	0.815003	No		-0.00600947	0.999917	-0.265947	0.000391536	No		-0.215139	0.0322438	-0.255351	0.00659202	No		-0.222072	0.01989	-0.531018	6.85329e-12	No		0.0954639	0.493998	No		-0.154896	0.220564	0.342689	0.000448687	4394.7	4586.9	4548.81	3883.16	4585.01	3929.98	3674.19	3090.32
211	ENSMUSG00000001228	Uhrf1	not.active	0.0614403	0.999848	0.144219	0.879336	0.277317	0.445992	0.0266466	0.999733	0.0152534	0.985632	No		-0.0285268	0.999917	0.0234554	NA	No		0.325966	0.10402	0.68428	0.000332341	No		0.269761	0.206514	0.701105	0.00135593	No		-0.0873211	0.772477	No		-0.0319248	NA	-0.736471	0.000254018	26.2953	33.4621	32.171	46.1753	34.7616	33.5235	36.9872	64.4931
212	ENSMUSG00000001229	Dpp9	not.active	0.0389762	0.999848	0.111748	0.891227	0.123227	0.516756	0.0576189	0.999733	-0.00952742	0.980393	No		-0.0402052	0.999917	-0.16744	0.110608	No		-0.0578182	0.664076	-0.105086	0.318012	No		-0.104802	0.367718	-0.284753	0.000891091	No		0.0878504	0.586421	No		-0.0708664	0.740853	0.191052	0.0623471	1548.05	1616.53	1633.22	1570.85	1702.22	1585.91	1496.2	1397.04
213	ENSMUSG00000001240	Ramp2	not.active	0.0568556	0.999848	0.0757622	0.959644	0.118712	0.643437	-0.00839299	0.999733	0.00951657	0.988452	No		0.0117562	0.999917	-0.163342	0.30796	No		0.106196	0.655169	0.478321	0.0075224	No		0.131787	0.547467	0.288048	0.132056	No		0.217053	0.251231	No		0.0379279	0.915764	-0.229193	0.23299	87.8393	95.0603	94.9448	104.989	93.4861	99.701	82.7668	117.406
214	ENSMUSG00000001247	Lsr	not.active	-0.0290719	0.999848	0.0309561	0.993705	0.121761	0.806104	0.0503518	0.999733	0.0121685	0.988475	No		-0.0239264	0.999917	0.0247903	NA	No		0.0889509	0.769076	0.126233	0.742785	No		0.000677469	0.997906	0.165766	0.657787	No		0.0882426	0.777859	No		0.0718194	NA	0.0047373	0.990872	21.3716	17.7047	19.4718	22.3466	22.6297	27.328	23.4915	27.0037
215	ENSMUSG00000001248	Gramd1a	late.induced	0.0225612	0.999848	0.112839	0.600968	0.324711	3.93874e-11	0.0816007	0.999733	0.201113	0.00106974	Yes	-10.1543	-0.0703264	0.999917	-0.154479	0.0121896	No		-0.00554072	0.965591	-0.0603658	0.511536	Yes	-13.9206	-0.0816325	0.390994	-0.21626	0.000236926	No		-0.0370354	0.789988	Yes	-11.6853	-0.179275	0.0396214	0.0141151	0.912786	4000.68	4077.33	4097.82	4087.25	4346.74	4375.69	4508.05	4349.53
216	ENSMUSG00000001249	Hpn	not.active	-0.0127186	0.999848	-0.0207855	0.99609	-0.147793	0.772481	0.00363423	0.999733	-0.0754978	NA	No		-0.0554108	0.999917	0.19666	NA	No		0.300356	NA	0.0183493	0.970029	No		0.123652	NA	0.436044	0.20103	No		-0.220886	NA	No		0.00589031	NA	-0.358964	0.234532	12.1532	10.479	8.10766	13.1144	10.4919	9.18305	14.2057	13.933
217	ENSMUSG00000001260	Gabrg1	not.active	-0.00461965	0.999848	-0.0988722	0.930376	0.0672783	0.838212	-0.0749723	0.999733	0.185032	0.356489	No		0.0846613	0.999917	0.192733	0.211911	No		0.139683	0.460492	0.073735	0.737423	No		0.272338	0.0618208	0.312529	0.0559765	No		-0.0985518	0.632217	No		0.103262	0.664237	-0.187371	0.222704	277.124	276.556	278.117	310.693	251.245	319.082	346.942	366.773
218	ENSMUSG00000001270	Ckb	not.active	0.0155658	0.999848	0.0708971	0.955918	0.228547	0.130092	0.0421081	0.999733	0.140412	0.289662	No		-0.0304845	0.999917	-0.21719	0.0441463	No		0.113768	0.52514	0.392455	0.00994874	No		0.0800865	0.662492	0.164887	0.314221	No		0.175838	0.253666	No		-0.0344882	0.904369	-0.20466	0.221045	15267.5	15590.6	15740.3	17259.2	16237.8	17497.7	15297.8	20516.5
219	ENSMUSG00000001280	Sp1	late.downreg	0.00241132	0.999848	-0.148764	0.769772	-0.389326	0.000656018	-0.140006	0.999733	-0.197308	0.21128	No		-0.010775	0.999917	0.337994	0.000297118	No		0.185304	0.101404	0.0690643	0.551199	No		0.167443	0.250866	0.435968	7.97087e-06	No		-0.337077	0.000397877	No		0.00870983	0.977097	-0.425032	1.28872e-05	425.278	430.018	371.943	427.285	374.364	322.208	418.804	441.557
220	ENSMUSG00000001281	Itgb7	not.active	0.0424564	0.999848	0.0665276	0.938887	0.0988168	0.853029	-0.0175329	0.999733	-0.0677694	NA	No		-0.0193545	NA	-0.000703878	NA	No		0.0200035	NA	0.043429	0.937184	No		-0.041945	NA	0.0306046	0.95654	No		-0.0110725	NA	No		-0.00570773	NA	-0.0496745	0.906182	3.70857	7.06101	4.15681	4.95821	5.6888	3.97867	4.89387	4.47731
221	ENSMUSG00000001285	Myg1	not.active	-0.0530005	0.999848	-0.033463	0.985025	-0.0526577	0.804613	0.026172	0.999733	-0.0149628	0.96441	No		-0.0716031	0.999917	-0.0317302	0.792574	No		0.220266	0.0104519	0.103823	0.245178	No		0.137013	0.173184	0.0731387	0.494713	No		0.0246319	0.868732	No		-0.00413343	0.987418	-0.0834415	0.378923	554.586	527.563	502.901	593.84	538.598	531.641	523.534	567.892
222	ENSMUSG00000001288	Rarg	not.active	0.0635661	0.999848	0.197682	0.721048	0.207177	0.458173	0.0733006	0.999733	-0.0719919	0.88157	No		-0.0948612	0.999917	-0.142155	0.453955	No		0.186281	0.380684	0.355546	0.0768272	No		0.0342892	0.908686	0.157591	0.517833	No		0.320594	0.0924959	No		0.117825	0.655693	0.0297649	0.914056	82.27	91.8783	90.8431	107.546	103.048	112.244	84.3422	110.499
223	ENSMUSG00000001289	Pfdn5	not.active	-0.0818263	0.999848	-0.0191739	0.99609	0.0459374	0.793499	0.0653793	0.999733	0.0660068	0.72229	No		-0.0472162	0.999917	-0.111578	0.144132	No		0.162523	0.116383	0.348704	6.42563e-07	No		0.106885	0.39983	0.236302	0.00208336	No		0.107332	0.230707	No		-0.00188998	0.993215	-0.243123	0.00148226	1769.83	1646.39	1660.43	1877.78	1740.72	1824.85	1693.6	2172.7
224	ENSMUSG00000001300	Efnb2	late.induced	0.0836219	0.999848	0.34049	1.39122e-06	0.848459	1.27428e-25	0.2371	0.00327435	0.472385	3.44406e-08	Yes	-17.8733	-0.0718902	0.999917	-0.284076	0.00195029	Yes	-20.0173	-0.254528	7.56411e-05	-0.32224	4.6405e-05	Yes	-35.0126	-0.335991	2.58678e-07	-0.621768	4.78266e-12	No		0.0973547	0.414158	No		-0.174185	0.205426	0.41134	5.4663e-07	2699.1	2888.19	3274.92	2726.91	3484.36	4272.63	3996.37	3205.75
225	ENSMUSG00000001305	Rrp15	late.downreg	0.00018687	0.999883	-0.0598027	0.97794	-0.674954	1.88515e-05	-0.0510274	0.999733	-0.527451	0.00112959	No		0.036179	0.999917	0.0537268	0.79497	No		0.0991698	0.554658	0.568415	8.80249e-06	No		0.15121	0.395364	0.629785	6.27793e-05	No		-0.0184472	0.947756	No		0.031669	0.939055	-0.575007	1.88957e-05	237.882	237.524	234.305	252.856	226.526	147.35	149.74	227.248
226	ENSMUSG00000001313	Rnd2	not.active	-0.0563242	0.999848	-0.0210088	0.99609	0.0879319	0.724249	0.051374	0.999733	0.112776	0.50527	No		-0.0626902	0.999917	-0.153644	0.233333	No		0.0455919	0.822001	0.0304862	0.884563	No		-0.0269891	0.887796	-0.137775	0.380282	No		0.0856708	0.658446	No		-0.060883	0.817998	0.0544567	0.777185	2397.31	2243	2213.31	2296.32	2349.31	2423.38	2270.31	2338.26
227	ENSMUSG00000001323	Srr	not.active	0.0393415	0.999848	0.0568846	0.955594	0.0100256	0.964196	0.00773983	0.999733	-0.054261	0.548217	No		-0.011944	0.999917	0.0633623	0.36575	No		-0.330238	7.34932e-09	-0.614844	1.84858e-18	No		-0.341427	1.68598e-09	-0.54748	5.97697e-17	No		-0.0597259	0.593776	No		0.00701799	0.972873	0.539504	4.57723e-13	3318.82	3447.99	3427.95	2711.27	3465.44	3347.78	3511.46	2294.05
228	ENSMUSG00000001333	Sync	not.active	0.108088	0.999848	0.0988229	0.940766	0.181307	0.668414	-0.064624	0.999733	-0.00867579	0.992048	No		0.00899376	0.999917	-0.0373512	NA	No		0.00981017	0.978122	0.256313	0.351666	No		0.0337806	0.918546	0.174071	0.615529	No		0.142073	0.628058	No		0.0549645	NA	0.000445827	0.998981	19.4249	27.9676	24.0053	24.158	23.623	28.9861	21.829	26.291
229	ENSMUSG00000001334	Fndc5	not.active	-0.0687233	0.999848	-0.119077	0.879336	-0.222684	0.146134	-0.0192303	0.999733	-0.076707	0.755398	No		0.00204698	0.999917	-0.112216	0.387831	No		0.0805124	0.720092	0.238225	0.109027	No		0.0889735	0.646072	0.119413	0.47035	No		0.150783	0.340711	No		0.0358437	0.904382	-0.082253	0.656088	746.072	685.873	666.697	717.101	668.975	648.879	581.457	692.643
230	ENSMUSG00000001348	Acp5	none	-0.0201585	NA	-0.0267213	NA	-0.132533	NA	0.0123277	NA	-0.0163508	NA	No		8.77064e-05	NA	0.0442848	NA	No		-0.0425768	NA	0.155366	0.739765	No		-0.0378582	NA	0.312871	0.38704	No		-0.0342577	NA	No		0.00764219	NA	-0.169636	NA	2.51337	0.465651	1.27552	0.718182	1.06892	1.11902	1.632	2.48917
231	ENSMUSG00000001349	Cnn1	not.active	0.0348485	0.999848	-0.00847414	0.99869	0.420658	0.247975	-0.0468428	0.999733	0.300463	NA	No		0.047953	0.999917	-0.113469	NA	No		-0.119483	NA	0.133148	0.771816	No		0.0226167	NA	-0.0884218	0.851984	No		0.151673	NA	No		0.0103665	NA	0.0997404	0.798641	7.60681	9.86157	10.1928	7.82286	7.34961	13.5115	10.1549	11.3904
232	ENSMUSG00000001366	Fbxo9	not.active	-0.0574995	0.999848	-0.126979	0.739571	-0.118808	0.321353	-0.0564903	0.999733	0.0206191	0.946219	No		0.0279134	0.999917	0.0095129	0.942517	No		-0.00104342	0.994571	-0.149301	0.134208	No		0.0339488	0.825652	-0.13587	0.169705	No		-0.0775937	0.587139	No		-0.0602168	0.7652	0.0598361	0.643431	2923.48	2779.89	2703.05	2703.89	2644.37	2560.86	2717.19	2460.21
233	ENSMUSG00000001376	Vps50	late.downreg	-0.00996186	0.999848	-0.075593	0.875908	-0.133901	0.0272479	-0.0621341	0.999733	-0.0525576	0.70027	No		0.0362889	0.999917	0.105478	0.207751	No		-0.131577	0.290202	-0.406386	2.62611e-05	No		-0.0883824	0.473386	-0.295484	0.00058996	No		-0.0381756	0.782118	No		0.0707592	0.549238	0.356489	6.25749e-05	2331.54	2320.51	2271.84	2061.22	2202	2235.05	2307.63	1741.68
234	ENSMUSG00000001380	Hars	not.active	-0.0678218	0.999848	-0.0634501	0.907704	0.0569201	0.513184	0.00713536	0.999733	0.121214	0.17915	No		-0.0265449	0.999917	0.039568	0.660531	No		0.0300761	0.817814	-0.249685	0.00068665	No		0.00208883	0.988169	-0.205966	0.00214749	No		-0.0880993	0.425762	No		-0.0438857	0.795263	0.149686	0.063952	4120.67	3906.41	3835.36	3925.61	3927.6	4151.5	4435.25	3749.44
235	ENSMUSG00000001383	Zmat2	not.active	-0.0682678	0.999848	-0.050062	0.92393	-0.0210303	0.872697	0.0228739	0.999733	0.030264	0.841858	No		-0.0103509	0.999917	-0.0089679	0.92556	No		0.0846967	0.398762	0.0238036	0.80626	No		0.0764197	0.409282	0.0183349	0.860441	No		0.00507175	0.965656	No		-0.00063216	0.995987	-0.0255942	0.774925	4540.56	4299.67	4332	4614.8	4375.11	4476.01	4469.11	4575.31
236	ENSMUSG00000001403	Ube2c	not.active	-0.0733913	0.999848	-0.0336528	0.993705	0.116471	0.813948	0.0544634	0.999733	0.123762	0.794321	No		0.0427731	0.999917	-0.15712	NA	No		-0.0205832	0.9537	0.710321	0.00362555	No		0.0967778	0.742322	0.39396	0.202446	No		0.126762	0.67592	No		-0.0244029	NA	-0.430041	0.108233	22.9748	17.6412	25.3311	25.1147	21.4223	23.7833	20.3613	37.5252
237	ENSMUSG00000001415	Smg5	not.active	0.00186732	0.999848	0.0477334	0.959644	0.052912	0.736801	0.0414689	0.999733	0.00140443	0.996266	No		-0.0439269	0.999917	-0.0193154	0.842639	No		-0.0539226	0.654569	-0.260445	0.000122214	No		-0.1038	0.168588	-0.27462	0.000596968	No		-0.0543018	0.661426	No		-0.0643378	0.721214	0.19271	0.0370467	2632.86	2640.23	2618.18	2524.81	2728.12	2594.6	2707.07	2274.67
238	ENSMUSG00000001416	Cct3	not.active	-0.0313985	0.999848	-0.0535104	0.959644	0.0132597	0.952524	-0.0222591	0.999733	0.0716939	0.559672	No		0.0252055	0.999917	-0.015804	0.878784	No		0.0205373	0.907014	-0.0531852	0.62381	No		0.0530822	0.670972	-0.0663431	0.519739	No		-0.0030497	0.984041	No		-0.0150661	0.949338	0.042785	0.710265	4744.63	4627.06	4637.65	4716.1	4545.24	4738.62	4756.98	4615.34
239	ENSMUSG00000001418	Glmp	not.active	-0.00471831	0.999848	0.0566166	0.945877	0.0478585	0.752894	0.0528079	0.999733	-0.0133519	0.961498	No		-0.047979	0.999917	-0.0737786	0.584431	No		0.0934901	0.518252	0.277724	0.0653876	No		0.0414957	0.79094	0.203906	0.128068	No		0.0355954	0.864686	No		-0.0376281	0.875385	-0.242	0.0789266	689.747	688.744	688.461	740.066	719.218	694.568	674.561	830.408
240	ENSMUSG00000001419	Mef2d	late.induced	0.0541241	0.999848	0.139079	0.778517	0.300349	0.0203829	0.0781437	0.999733	0.139065	0.129285	No		-0.0582491	0.999917	-0.136887	0.0708565	Yes	-27.5203	-0.29017	2.76514e-12	-0.464352	1.16247e-13	Yes	-34.1528	-0.34729	4.82481e-09	-0.602807	3.3474e-21	No		0.00760105	0.953092	No		-0.122895	0.230165	0.462872	4.13734e-15	5088.06	5380.34	5449.47	4450.17	5717.41	5760.75	5753.06	4185.2
241	ENSMUSG00000001420	Tmem79	not.active	-0.0408379	0.999848	-0.0866172	0.954922	-0.27787	0.37715	-0.00853349	0.999733	-0.0884337	0.865212	No		0.0295387	0.999917	-0.0254834	NA	No		0.0243957	0.941808	0.245458	0.402504	No		0.087406	0.764286	0.203208	0.485223	No		-0.0311543	0.93165	No		-0.0357922	NA	-0.265606	0.310187	33.7153	28.9957	32.0721	31.6943	29.1859	23.8323	25.7505	32.209
242	ENSMUSG00000001424	Snd1	not.active	-0.0103453	0.999848	0.0494037	0.953058	0.0559748	0.566006	0.0545604	0.999733	0.00237474	0.992937	No		-0.0239905	0.999917	-0.106745	0.114245	No		-0.095459	0.322541	-0.200423	0.00462654	No		-0.120461	0.211417	-0.307217	7.80534e-07	No		0.0863442	0.440309	No		-0.0154708	0.949338	0.27933	0.000315591	4176.29	4151.55	4236.27	3960.19	4334.78	4291.17	4039.9	3532.32
243	ENSMUSG00000001435	Col18a1	not.active	0.0182462	0.999848	0.043155	0.983216	0.200513	0.666655	0.00544487	0.999733	0.0698769	0.906012	No		0.0118488	0.999917	-0.0478144	0.828439	No		0.121009	0.654329	0.574096	0.0980354	No		0.153658	0.549596	0.466913	0.188239	No		0.126184	0.666728	No		0.036118	0.903287	-0.296626	0.356135	1306.99	1440.91	1551.31	1950.88	1471.28	1863.61	1492.47	2691.51
244	ENSMUSG00000001436	Slc19a1	not.active	0.0258586	0.999848	-0.0185412	0.99609	-0.158656	0.331162	-0.0503889	0.999733	-0.131977	0.443526	No		-0.0696617	0.999917	-0.0588606	0.680935	No		0.0253315	0.906508	-0.148201	0.139963	No		-0.0647123	0.659399	-0.210759	0.0667155	No		0.0855748	0.578503	No		0.0238386	0.944474	0.229456	0.014497	460.798	471.5	418.978	428.859	452.772	418.666	392.29	355.162
245	ENSMUSG00000001440	Kpnb1	not.active	-0.00122618	0.999848	-0.0286731	0.982537	0.0127245	0.93971	-0.0310623	0.999733	0.0425683	0.685435	No		0.0399795	0.999917	0.12635	0.0167038	No		-0.12234	0.0648407	-0.3712	5.00607e-10	No		-0.0766518	0.259314	-0.239318	5.04515e-05	No		-0.102907	0.122054	No		0.0267458	0.827054	0.258087	2.43065e-05	7106.56	7113.44	7155.85	6569.37	6945.89	7301.2	7880.78	6116.57
246	ENSMUSG00000001441	Npepps	not.active	-0.0187219	0.999848	-0.0705877	0.914011	-0.0332535	0.843093	-0.0535572	0.999733	0.0419546	0.830588	No		0.0383739	0.999917	0.0486343	0.616319	No		-0.0126052	0.926838	-0.0468024	0.658128	No		0.0337224	0.781504	0.00725933	0.958679	No		0.00676551	0.961852	No		0.0560663	0.735092	0.046099	0.674297	6653.3	6571.52	6495.98	6442.82	6294.34	6777.88	6767.62	6591.68
247	ENSMUSG00000001444	Tbx21	none	0.0129453	NA	0.0383922	NA	0.100237	NA	0.00285561	NA	-0.0445818	NA	No		-0.0162097	NA	0.0058569	NA	No		0.0602709	NA	-0.199663	0.586861	No		-0.0110874	NA	-0.145133	NA	No		-0.0501518	NA	No		-0.0164619	NA	-0.00134475	NA	0.651984	1.67921	0.847269	1.56395	1.86808	0.564864	1.26964	0.760944
248	ENSMUSG00000001445	Mrpl10	not.active	-0.0725399	0.999848	-0.0849734	0.907081	-0.121342	0.302753	-0.00651382	0.999733	-0.0258191	0.925833	No		-0.00726533	0.999917	-0.0573885	0.563389	No		0.0393505	0.783969	0.0216428	0.859861	No		0.0339738	0.811008	-0.03522	0.750008	No		0.0286067	0.850816	No		-0.024086	0.92031	0.00124061	0.993474	1612.81	1515.65	1488.95	1538.34	1506.63	1446.6	1423.92	1454.15
249	ENSMUSG00000001467	Cyp51	late.induced	-0.0611237	0.999848	-0.0122456	0.99781	0.277519	0.0178816	0.0590751	0.999733	0.292227	1.23616e-05	No		-0.0416919	0.999917	0.105924	0.316529	Yes	-26.9919	-0.0633371	0.796761	-0.453871	8.68182e-05	Yes	-21.0307	-0.145364	0.196139	-0.340636	0.000954504	No		-0.158366	0.228299	No		-0.0474921	0.816185	0.275201	0.0172689	10235.8	9648.69	9576.47	9073.6	10121.1	12037	13604.4	9893.82
250	ENSMUSG00000001472	Tcf25	late.induced	0.0250986	0.999848	0.0623941	0.940766	0.197345	0.0384024	0.029113	0.999733	0.12711	0.152155	No		-0.0484405	0.999917	-0.090486	0.228052	No		0.0106483	0.938767	-0.124012	0.120559	Yes	-13.7844	-0.0409911	0.736353	-0.213979	0.00268399	No		-0.00837334	0.95535	No		-0.0907762	0.510242	0.106752	0.249915	15418.2	15801.2	15524.8	15663.5	16165.9	16527.9	16684.4	15397.3
251	ENSMUSG00000001473	Tubb6	not.active	-0.0126628	0.999848	0.021972	0.99609	0.314192	0.111095	0.0284687	0.999733	0.247487	0.278929	No		0.085277	0.999917	-0.191777	0.237422	No		0.061199	0.834511	0.709035	1.20755e-05	No		0.220535	0.319002	0.468003	0.00614217	No		0.281235	0.110856	No		0.0612564	0.844937	-0.370371	0.0251038	138.045	135.241	164.796	176.036	142.083	193.616	147.85	253.777
252	ENSMUSG00000001482	Def8	not.active	0.045641	0.999848	0.079043	0.91175	0.0858817	0.527353	0.0231851	0.999733	-0.00136889	0.996266	No		-0.0118862	0.999917	-0.150815	0.00846473	No		-0.151204	0.0652075	-0.156391	0.0892249	No		-0.162021	0.0600611	-0.305017	0.000161698	No		0.0920011	0.329391	No		-0.0517336	0.7176	0.239102	0.00896812	1785.7	1860.13	1871.04	1682.03	1897.91	1819.62	1710.71	1544.17
253	ENSMUSG00000001493	Meox1	late.induced	0.054916	0.999848	0.193338	0.726826	0.669369	0.0106848	0.0515269	0.999733	0.234934	0.446276	No		-0.0620863	0.999917	-0.0974943	NA	No		0.0805891	0.79471	0.0577988	0.880124	No		-0.060078	0.847371	-0.0872568	0.817199	No		0.0940658	0.759712	No		-0.00342936	NA	0.0675348	0.854983	15.9874	19.5038	18.9257	21.6776	23.2177	30.3679	27.0576	27.4723
254	ENSMUSG00000001494	Sost	none	0.00154551	NA	0.00729793	NA	-0.0344963	NA	0.0021291	NA	-0.033518	NA	No		-0.00814375	NA	0.05256	NA	No		0.0196587	NA	-0.0753663	0.845457	No		-0.0110463	NA	0.159521	NA	No		-0.0367673	NA	No		0.00940776	NA	-0.0347859	NA	0.441072	0.465651	0.242238	0.568482	0.682212	0.54545	1.20761	0.959752
255	ENSMUSG00000001496	Nkx2-1	not.active	-0.0231851	0.999848	-0.049587	0.982537	0.155577	0.714635	0.00227822	0.999733	0.217516	0.510442	No		-0.028011	0.999917	-0.142902	NA	No		0.389096	0.0489482	0.495003	0.0428788	No		0.308125	0.170155	0.28238	0.329524	No		0.0848722	0.784425	No		-0.0335556	NA	-0.32608	0.230423	25.2321	23.8262	21.9585	33.7504	23.2997	27.5387	25.5778	37.8429
256	ENSMUSG00000001497	Pax9	none	0.0129126	0.999848	0.0209147	NA	0.237975	NA	-0.00340998	NA	0.060409	NA	No		-0.00496959	NA	-0.0761523	NA	No		0.129453	NA	0.525188	0.174942	No		0.0892852	NA	0.258874	0.557109	No		0.0959053	NA	No		-0.00279926	NA	-0.223382	0.507228	2.31491	3.48495	2.73196	4.92635	2.96922	4.29624	2.73733	5.52776
257	ENSMUSG00000001504	Irx2	none	0.00587254	NA	0.0252757	NA	0.035517	NA	0.00497835	NA	-0.0396106	NA	No		0.000441513	NA	0.048387	NA	No		-0.0419153	NA	0.0990945	0.831407	No		-0.041099	NA	0.295952	0.363321	No		-0.0636863	NA	No		-0.00247996	NA	-0.211254	NA	0.401296	0.672038	0.939122	0.570808	1.06033	0.474643	1.29273	1.96937
258	ENSMUSG00000001506	Col1a1	not.active	0.0483394	0.999848	0.079475	0.952259	0.331481	0.398962	-0.00465185	0.999733	0.0917222	0.860297	No		0.00187665	0.999917	-0.0914217	0.631765	No		0.111515	0.674668	0.59609	0.0912362	No		0.115209	0.658899	0.368346	0.339691	No		0.148653	0.593428	No		0.0162521	0.959403	-0.274064	0.404802	548.451	691.827	683.668	869.985	676.851	849.189	638.721	1207.35
259	ENSMUSG00000001507	Itga3	not.active	0.0319996	0.999848	0.0832438	0.91175	0.0704886	0.707695	0.0297472	0.999733	-0.0221325	0.950247	No		-0.0445236	0.999917	-0.207429	0.0595046	No		-0.117675	0.389818	-0.202858	0.0458433	No		-0.170707	0.144435	-0.429202	1.27541e-06	No		0.13051	0.328651	No		-0.0758067	0.697079	0.332818	3.87257e-05	1049.05	1086.74	1069.62	981.287	1117	1031.09	941.413	817.374
260	ENSMUSG00000001508	Sgca	not.active	0.0101196	0.999848	0.0209531	0.99609	0.302367	0.469424	0.000607229	0.999733	0.17213	0.654245	No		0.0146367	0.999917	-0.110304	NA	No		0.0530969	NA	0.469342	0.143397	No		0.113319	NA	0.200904	0.620636	No		-0.0825807	NA	No		-0.105953	NA	-0.520024	0.0610364	10.4455	12.1211	12.3324	14.0553	12.3136	10.7165	12.8694	19.9
261	ENSMUSG00000001510	Dlx3	none	-0.00562606	NA	-0.0171299	NA	-0.0526686	NA	NA	NA	0.0119075	NA	No		0.0151498	NA	0.0227837	NA	No		-0.0260058	NA	0.0302225	NA	No		0.03794	NA	0.168485	NA	No		-0.00900614	NA	No		0.00774633	NA	-0.0524768	NA	0.651984	0	1.03628	0.794376	0	0.564864	0.711243	0.880138
262	ENSMUSG00000001517	Foxm1	not.active	-0.0232523	0.999848	0.0426106	0.988088	0.0818431	0.839817	0.0668996	0.999733	0.0172757	0.978495	No		-0.014038	0.999917	-0.22296	0.190556	No		-0.0746199	0.786516	0.387209	0.0411067	No		-0.0972982	0.701203	0.0925582	0.733156	No		0.176973	0.438091	No		-0.0439671	0.904565	-0.165392	0.45715	76.8324	73.702	78.4116	73.3431	80.3622	79.3733	65.2465	90.7688
263	ENSMUSG00000001518	Itfg2	not.active	0.0237208	0.999848	0.154505	0.636721	0.196223	0.119816	0.111784	0.999733	0.0226598	0.942394	No		-0.110327	0.999917	-0.174884	0.0663814	No		0.0390151	0.793209	0.0294242	0.853264	No		-0.091953	0.438507	-0.153004	0.197831	No		0.128643	0.361791	No		-0.0386085	0.883963	0.0981103	0.503381	392.672	401.03	400.781	414.925	446.077	437.142	397.817	410.957
264	ENSMUSG00000001520	Nrip2	not.active	-0.0810954	0.999848	-0.0394175	0.992028	-0.0594511	0.904712	0.0788347	0.999733	0.0104387	0.98957	No		-0.0142235	0.999917	-0.015602	0.951287	No		0.0924494	0.749512	0.461767	0.0649217	No		0.0940647	0.74262	0.443263	0.0586737	No		0.119947	0.687205	No		0.0713742	0.818282	-0.272144	0.275513	115.206	92.1197	99.2281	117.858	106.803	121.31	106.363	153.915
265	ENSMUSG00000001521	Tulp3	not.active	0.0504896	0.999848	0.0903706	0.92393	-0.170926	0.269247	0.024617	0.999733	-0.265993	0.0336673	No		-0.0858583	0.999917	0.175393	0.14097	No		0.290427	0.00706774	0.359537	0.00523483	No		0.177742	0.222604	0.554943	1.61357e-06	No		-0.0408479	0.826161	No		0.134823	0.417673	-0.402374	0.000315849	337.672	358.928	337.149	421.671	367.633	336.394	345.549	449.887
266	ENSMUSG00000001524	Gtf2h4	not.active	-0.0918729	0.999848	-0.0273903	0.993705	-0.204997	0.196977	0.0750864	0.999733	-0.164936	0.311844	No		-0.0638106	0.999917	-0.0658793	0.669826	No		0.177731	0.190646	0.257306	0.0505406	No		0.1	0.505364	0.183951	0.227355	No		0.18825	0.141865	No		0.102119	0.631893	-0.0671649	0.676972	312.011	283.211	280.457	324.427	301.587	289.134	254.015	306.557
267	ENSMUSG00000001525	Tubb5	not.active	-0.0216429	0.999848	-0.0450828	0.979962	-0.0979045	0.583869	-0.0199033	0.999733	-0.046564	0.855859	No		0.0226852	0.999917	-0.0574022	0.651399	No		-0.0487136	0.814388	-0.252843	0.0309143	No		-0.0185125	0.922755	-0.309636	0.00985827	No		0.00466979	0.983745	No		-0.0427177	0.883963	0.242146	0.0790283	33923.9	33265	33347.1	32129.5	32656.2	30390.5	30376.5	25535.7
268	ENSMUSG00000001542	Ell2	late.induced	0.0357408	0.999848	0.120034	0.900936	1.19141	4.97368e-22	0.0585407	0.999733	0.950643	1.03868e-14	No		-0.0432503	0.999917	-0.0292696	0.869373	Yes	-20.5813	0.0782903	0.713561	-0.33245	0.0295807	No		0.014097	0.958359	-0.35884	0.0246473	No		-0.198714	0.193977	No		-0.187414	0.315319	0.10661	0.587623	383.554	400.991	406.634	433.406	427.095	774.599	908.441	719.375
269	ENSMUSG00000001552	Jup	not.active	0.034521	0.999848	0.0786344	0.94973	0.0640835	0.816912	0.0208303	0.999733	-0.0299757	0.956152	No		-0.00642054	0.999917	-0.155945	0.31285	No		-0.0945284	0.64556	-0.113597	0.569477	No		-0.1017	0.613314	-0.294006	0.0891958	No		0.120668	0.55658	No		-0.0345841	0.924795	0.233107	0.16945	1512.07	1583.1	1607.89	1488.85	1622.2	1529.82	1389.74	1289.64
270	ENSMUSG00000001555	Fkbp10	not.active	0.00872716	0.999848	-0.00586685	0.999142	0.157111	0.607671	-0.0160274	0.999733	0.144172	0.67695	No		0.0392323	0.999917	-0.212913	0.198039	No		0.0993952	0.722063	0.711894	7.83063e-05	No		0.168107	0.510211	0.436742	0.021951	No		0.299511	0.153519	No		0.0632745	0.845197	-0.293293	0.193474	123.954	125.539	133.12	148.348	122.586	156.196	114.277	196.699
271	ENSMUSG00000001558	Klhl10	not.active	-0.0415281	0.999848	0.0514972	0.98155	0.113241	0.826045	0.0815089	0.999733	0.00415023	0.996266	No		-0.0670035	0.999917	-0.25795	NA	No		0.014105	NA	0.381797	0.270933	No		-0.141496	NA	-0.15624	0.697209	No		0.237885	0.341619	No		-0.0317299	NA	0.0435452	0.916645	15.9994	12.7007	13.1526	13.7272	17.6001	16.6555	10.3526	14.6207
272	ENSMUSG00000001566	Mnx1	none	0.00104562	NA	NA	NA	0.0182048	NA	NA	NA	0.0134205	NA	No		NA	NA	-0.012305	NA	No		0.0139398	NA	0.00825733	NA	No		0.00879658	NA	-0.0461217	NA	No		NA	NA	No		-0.00510329	NA	NA	NA	0.110219	0.206387	0	0.357651	0	0	0.110566	0.106188
273	ENSMUSG00000001569	Nom1	late.downreg	0.0772468	0.999848	-0.0553226	0.94973	-0.218661	0.0178412	-0.137339	0.740466	-0.156244	0.0841749	No		0.0142586	0.999917	0.0338503	0.750696	No		0.00551629	0.97331	-0.0678051	0.492786	No		0.0240221	0.856457	-0.028953	0.804212	No		-0.0112967	0.939655	No		0.0237812	0.913999	0.0496965	0.62773	897.198	968.733	868.378	875.871	862.427	789.745	795.977	764.422
274	ENSMUSG00000001576	Ergic1	not.active	0.029853	0.999848	0.0610132	0.915577	0.0863756	0.407689	0.0232332	0.999733	0.0216555	0.888925	No		0.00823296	0.999917	-0.05292	0.396826	No		-0.112423	0.176914	-0.138443	0.016904	No		-0.10181	0.115183	-0.188491	0.00197487	No		-0.012846	0.918878	No		-0.0591823	0.676865	0.116387	0.139864	3444.26	3536.62	3619.08	3343.5	3603.73	3497.26	3541.96	3237.25
275	ENSMUSG00000001583	Tnk1	none	NA	NA	NA	NA	0.158071	NA	NA	NA	0.0828213	NA	No		NA	NA	-0.0511219	NA	No		0.0153949	NA	0.0477629	NA	No		0.00972018	NA	-0.126848	0.610184	No		0.0220787	NA	No		-0.0192554	NA	0.0106177	NA	0.190384	0	0	0.422787	0	0.569911	0.428242	0.923162
276	ENSMUSG00000001588	Acap1	none	0.0309745	NA	0.0339034	NA	0.1917	NA	-0.0161987	NA	0.00769572	NA	No		-0.0044609	NA	-0.0589205	NA	No		0.084865	NA	0.842506	0.0204067	No		0.0486018	NA	0.539918	0.151767	No		0.0901981	NA	No		0.00845781	NA	-0.36878	0.214987	0.982641	3.22941	1.86076	2.86603	2.22482	2.3831	1.43975	5.31458
277	ENSMUSG00000001604	Tcea3	not.active	-0.0320876	0.999848	0.0168088	0.99619	0.0873608	0.878367	0.0519388	0.999733	0.0322553	0.965163	No		0.0572091	0.999917	0.04155	NA	No		-0.0357589	0.918016	0.340197	0.266749	No		0.100791	0.726385	0.386127	0.25686	No		0.128595	0.667428	No		0.0861	NA	-0.129941	0.701323	15.8421	13.8895	20.9008	19.9904	16.814	22.8987	19.2152	25.8373
278	ENSMUSG00000001622	Csn3	none	-0.0229131	NA	-0.0157636	NA	-0.193829	NA	0.0153313	NA	-0.0507552	NA	No		-0.00980166	NA	0.0480454	NA	No		0.0948052	NA	-0.0611331	0.896387	No		0.0385231	NA	0.107936	NA	No		-0.0928382	NA	No		-0.00686554	NA	-0.12339	NA	2.12401	0.555351	1.05005	1.9345	1.24988	0.405226	1.41002	1.19186
279	ENSMUSG00000001627	Ifrd1	late.induced	0.0146329	0.999848	0.56457	4.7319e-09	2.03137	1.0384e-115	0.517361	1.08877e-10	1.3277	1.08304e-58	Yes	-14.7761	-0.128978	0.999917	-0.23067	0.00119628	Yes	-38.947	-0.367572	0.00702953	-0.711867	2.57103e-13	Yes	-47.9279	-0.604196	1.55894e-10	-0.941418	1.66931e-20	Yes	-10.099	-0.15359	0.0499399	Yes	-21.8755	-0.356154	7.42475e-07	0.539144	1.02415e-07	2143.6	2180.47	2940.09	2173.16	3445.79	6985.48	7819.47	4746.39
280	ENSMUSG00000001630	Stk38l	none	0.0268636	0.999848	-0.0257662	0.992118	0.370915	1.30585e-06	-0.0535466	0.999733	0.390772	1.23821e-07	No		0.0238961	0.999917	0.225076	0.00386037	No		-0.113973	0.37858	-0.568624	1.23013e-13	No		-0.0810772	0.594651	-0.33116	2.55836e-06	No		-0.408808	4.10603e-07	No		-0.173795	0.0948412	0.130706	0.164064	653.431	674.908	656.15	603.361	640.93	749.121	1013.55	683.939
281	ENSMUSG00000001632	Brpf1	late.downreg	0.0205437	0.999848	-0.0421138	0.979962	-0.272165	0.0130965	-0.0650622	0.999733	-0.218429	0.0556675	No		0.0532915	0.999917	0.37294	3.00119e-05	No		-0.129793	0.199752	-0.507092	3.36451e-10	No		-0.0601828	0.640586	-0.0991747	0.404223	No		-0.481127	1.37847e-10	No		-0.0819919	0.661181	-0.000549736	0.99677	699.203	711.926	703.11	642.751	675.772	536.079	766.748	540.136
282	ENSMUSG00000001642	Akr1b3	not.active	-0.00951817	0.999848	-0.0620397	0.955918	0.0133685	0.961032	-0.0551617	0.999733	0.081237	0.672781	No		0.0372005	0.999917	-0.0740126	0.526829	No		0.076322	0.629824	0.0567994	0.666161	No		0.128033	0.289033	-0.0181558	0.918148	No		-0.00731957	0.966484	No		-0.070387	0.730544	-0.067276	0.608097	708.05	704.606	697.978	740.193	674.833	677.813	679.502	716.202
283	ENSMUSG00000001655	Hoxc13	none	-0.00670756	NA	0.0123479	NA	-0.0467416	NA	0.0158966	NA	-0.0558127	NA	No		0.00106713	NA	0.0719095	NA	No		0.0246076	NA	0.0958543	0.847149	No		0.0245602	NA	0.335063	0.339214	No		-0.0638319	NA	No		0.00687854	NA	-0.178525	NA	0.942252	0.555351	1.58218	1.81008	1.34204	0.856799	1.7973	2.16051
284	ENSMUSG00000001657	Hoxc8	none	NA	NA	NA	NA	NA	NA	NA	NA	NA	NA	No		0.00207167	NA	NA	NA	No		-0.0108241	NA	NA	NA	No		NA	NA	NA	NA	No		0.0188732	NA	No		0.00498013	NA	0.0344892	NA	0	0	0.264918	0	0	0.560433	0	0
285	ENSMUSG00000001663	Gstt1	not.active	-0.0151127	0.999848	0.084166	0.948635	0.0102639	0.98685	0.082264	0.999733	-0.155442	0.709528	No		-0.0569619	0.999917	-0.00107176	NA	No		0.130118	0.633796	0.650512	0.0192631	No		0.000159787	0.999425	0.644135	0.0194651	No		0.12124	0.690298	No		0.0723054	NA	-0.391285	0.15655	16.3676	15.6006	17.1223	20.9964	20.7287	20.5681	16.9316	29.5766
286	ENSMUSG00000001665	Gstt3	not.active	-0.00134156	0.999848	-0.0016829	0.999381	-0.0786009	0.895707	0.00119297	0.999733	-0.044966	NA	No		0.00594579	0.999917	0.0823167	NA	No		0.106172	NA	0.660748	0.0481611	No		0.139646	NA	0.792817	0.0171201	No		0.071205	NA	No		0.0779932	NA	-0.393559	0.194832	8.04774	8.40768	9.01262	11.2895	8.11128	11.5833	8.72916	16.9426
287	ENSMUSG00000001666	Ddt	not.active	-0.132711	0.999848	-0.148827	0.85436	-0.0674417	0.840517	0.0371848	0.999733	0.127369	0.671155	No		0.0350807	0.999917	-0.102443	0.540022	No		0.127514	0.546479	0.25249	0.154572	No		0.188214	0.340699	0.130196	0.530712	No		0.0734809	0.758821	No		-0.024716	0.950617	-0.162437	0.404753	102.81	82.2548	91.3898	102.417	85.8856	96.9574	89.2515	108.721
288	ENSMUSG00000001670	Tat	none	0.000941707	NA	-0.00101366	NA	NA	NA	-0.00157769	NA	NA	NA	No		NA	NA	NA	NA	No		NA	NA	NA	NA	No		NA	NA	NA	NA	No		NA	NA	No		NA	NA	NA	NA	0.291077	0.259264	0	0	0.174582	0	0	0
289	ENSMUSG00000001672	Marveld3	none	-0.00446193	NA	-0.00811682	NA	-0.0606987	NA	0.00226563	NA	-0.0135547	NA	No		0.0101355	NA	0.00118066	NA	No		-0.00971693	NA	0.180285	NA	No		0.0288038	NA	0.145232	NA	No		0.0566607	NA	No		0.0196997	NA	0.0223949	NA	0.692373	0	1.10547	0.799387	0.471288	0.759265	0.240258	0.798786
290	ENSMUSG00000001674	Ddx18	late.downreg	-0.0161095	0.999848	-0.0252029	0.993705	-0.452644	7.45965e-05	-0.00787295	0.999733	-0.40399	0.00036136	No		-0.03897	0.999917	0.232502	0.0543887	No		0.0691405	0.694635	0.0436834	0.793992	No		0.0205606	0.914941	0.306451	0.0145972	No		-0.133701	0.385384	No		0.0959694	0.666759	-0.191857	0.131244	317.424	313.999	295.993	314.655	310.908	246.804	278.139	284.283
291	ENSMUSG00000001687	Ubl3	not.active	-0.0777005	0.999848	-0.0655328	0.914011	0.099992	0.333454	0.0185797	0.999733	0.167402	0.0218024	No		0.0296348	0.999917	0.0255048	0.775878	No		-0.0183915	0.88683	-0.0912755	0.271614	No		0.0171174	0.886567	-0.0614068	0.514101	No		-0.0793473	0.366079	No		-0.0484244	0.729227	0.0030268	0.979803	3231.22	3032.75	3145.44	3106.78	3071.79	3344.14	3553.03	3354.5
292	ENSMUSG00000001700	Gramd3	not.active	-0.0480961	0.999848	0.0469463	0.985025	-0.0738423	0.860459	0.0858487	0.999733	-0.124259	0.764367	No		0.0164136	0.999917	0.0876373	0.680978	No		0.0936458	0.711876	0.572606	0.00914075	No		0.121762	0.632	0.696584	0.00126513	No		0.165302	0.476472	No		0.203226	0.332443	-0.371344	0.0524694	112.499	101.68	125.642	135.548	120.099	140.15	117.647	185.74
293	ENSMUSG00000001707	Eef1e1	late.downreg	-0.0727455	0.999848	-0.211277	0.428849	-0.36227	0.0110461	-0.107221	0.999733	-0.109616	0.39438	No		0.0780626	0.999917	0.147928	0.143972	No		0.197153	0.0689093	0.317432	0.00202674	No		0.297644	0.00057939	0.478527	6.04069e-07	No		-0.0497635	0.723364	No		0.0999533	0.498247	-0.371417	3.34733e-05	1152.18	1057.62	1024.1	1188.22	956.628	957.309	993.546	1252.15
294	ENSMUSG00000001729	Akt1	not.active	0.00110025	0.999848	0.0450247	0.961142	0.0493372	0.686071	0.037558	0.999733	0.000188337	0.999425	No		-0.0252671	0.999917	-0.125402	0.0508473	No		-0.0429505	0.731464	-0.106992	0.20326	No		-0.0697731	0.514375	-0.232047	0.00088462	No		0.0709811	0.496462	No		-0.0491836	0.737526	0.171239	0.0343979	5203.5	5218.45	5257.02	5104.31	5382.35	5194.87	4946.45	4620.94
295	ENSMUSG00000001739	Cldn15	none	0.0233097	0.999848	0.0903073	0.88645	0.0611526	NA	0.0220202	0.999733	-0.148479	NA	No		-0.00273648	0.999917	0.11308	NA	No		0.156502	NA	0.321489	0.427546	No		0.144669	NA	0.630055	0.0835061	No		0.260278	NA	No		0.191664	NA	0.172768	0.631591	3.1879	4.55913	5.36437	8.1361	5.78566	10.0555	5.66492	8.31285
296	ENSMUSG00000001741	Il16	not.active	0.0258192	0.999848	0.0504967	0.981678	0.154926	0.536258	0.0129959	0.999733	0.0811016	0.817389	No		-0.00430571	0.999917	-0.140563	0.388125	No		-0.621833	1.99436e-08	-1.32575	2.54642e-20	No		-0.619125	2.19355e-07	-1.49304	2.77155e-27	No		-0.110452	0.612605	No		-0.212863	0.244434	1.16433	2.51108e-19	563.347	582.52	586.501	357.665	591.121	509.154	559.872	212.695
297	ENSMUSG00000001750	Tcirg1	not.active	0.091323	0.999848	0.125683	0.906894	0.317613	0.0777036	0.00418092	0.999733	0.0940816	0.800409	No		-0.00736783	0.999917	-0.221833	0.0910671	No		0.251631	0.179681	0.829084	8.08573e-10	No		0.230915	0.269421	0.575966	1.56172e-05	No		0.225125	0.236987	No		0.00798389	0.982232	-0.539844	0.000561872	120.38	136.566	135.563	171.062	137.444	150.01	124.126	229.641
298	ENSMUSG00000001751	Naglu	not.active	-0.039347	0.999848	-0.0419924	0.98155	-0.0768711	0.69628	0.00507719	0.999733	-0.0271066	0.938573	No		-0.00288074	0.999917	-0.208801	0.0920063	No		0.0162663	0.939997	0.341994	0.0103461	No		0.0156498	0.937728	0.111362	0.434446	No		0.246832	0.0739163	No		0.0311692	0.915764	-0.0791396	0.600249	245.459	234.596	233.91	237.209	234.136	235.759	194.443	250.247
299	ENSMUSG00000001755	Coasy	not.active	-0.0170526	0.999848	-0.0545538	0.956632	-0.0330093	0.816287	-0.0369938	0.999733	0.0277957	0.91374	No		-0.00327509	0.999917	-0.0681149	0.401209	No		-0.00481243	0.97521	-0.122271	0.202976	No		-0.00673483	0.970369	-0.18987	0.0248404	No		0.0290785	0.82947	No		-0.0345355	0.851114	0.144425	0.13779	1015.48	1004.08	966.322	964.407	974.245	967.861	948.823	879.249
300	ENSMUSG00000001761	Smo	not.active	0.0363283	0.999848	0.112246	0.92393	0.288976	0.200565	0.0484193	0.999733	0.0886379	0.850217	No		0.04284	0.999917	-0.103931	0.608566	No		0.0249715	0.935662	0.548601	0.0610137	No		0.105361	0.695886	0.427869	0.136106	No		0.249289	0.226935	No		0.110098	0.664694	-0.304259	0.161105	209.143	221.419	262.169	267.835	240.637	296.903	234.97	380.994
301	ENSMUSG00000001763	Tspan33	not.active	-0.0160637	0.999848	0.0533794	0.979962	0.165445	0.333776	0.0604481	0.999733	0.0942388	0.713113	No		0.00342361	0.999917	-0.0234752	0.890094	No		-0.103611	0.562573	-0.206384	0.129237	No		-0.0970141	0.590967	-0.229164	0.0863321	No		0.000358644	0.998446	No		-0.0190394	0.953307	0.19645	0.110001	519.526	510.779	543.547	502.239	543.71	572.632	576.705	499.562
302	ENSMUSG00000001767	Crnkl1	late.downreg	-0.0250548	0.999848	-0.130651	0.72776	-0.597372	1.70993e-10	-0.0953769	0.999733	-0.443123	1.74961e-07	No		0.0916729	0.999917	0.26428	0.0115206	No		-0.0679791	0.623963	-0.0468508	0.746341	No		0.0413484	0.783349	0.247395	0.0127072	No		-0.173473	0.200511	No		0.0914881	0.643466	-0.144417	0.199308	503.965	495.476	492.467	468.243	455.574	355.507	404.734	393.012
303	ENSMUSG00000001768	Rin2	not.active	0.0119091	0.999848	0.0023792	0.999381	0.0310469	0.946474	-0.0136278	0.999733	0.0200473	0.972776	No		0.0824923	0.999917	0.00583228	0.979621	No		0.237272	0.192683	0.789902	1.08475e-08	No		0.387408	0.0107977	0.792518	1.8295e-07	No		0.245451	0.173583	No		0.192735	0.361032	-0.499596	0.000229893	118.786	123.476	137.88	168.336	120.347	156.801	123.995	224.163
304	ENSMUSG00000001773	Folh1	not.active	0.0350877	0.999848	0.0598158	0.979962	0.145915	0.759001	-0.00200559	0.999733	0.0209985	0.978252	No		-0.00222886	0.999917	0.0292301	NA	No		0.161964	0.536241	0.884033	0.000158854	No		0.151221	0.575054	0.891266	0.000510985	No		0.316044	0.152504	No		0.209913	NA	-0.437732	0.0468236	22.2262	25.6232	25.7464	31.2592	25.1639	39.7695	26.9714	55.394
305	ENSMUSG00000001774	Chordc1	late.downreg	0.0198807	0.999848	-0.103468	0.903404	-0.235411	0.0406399	-0.107977	0.999733	-0.108912	0.494579	No		0.0631682	0.999917	0.265432	0.00196888	No		0.0313426	0.879323	-0.12732	0.463777	No		0.105599	0.558983	0.152086	0.325301	No		-0.162571	0.17074	No		0.106061	0.41625	-0.0472821	0.813059	2213.28	2274.45	2142.39	2198.88	2022.28	2023.45	2296.05	2104.93
306	ENSMUSG00000001783	Rtcb	not.active	-0.0175559	0.999848	-0.0063341	0.99869	0.0106404	0.931564	0.00815254	0.999733	0.0165033	0.942394	No		-0.00990342	0.999917	-0.033545	0.589119	No		0.00391508	0.974494	-0.0480707	0.509645	No		-0.00423225	0.975341	-0.0785739	0.26758	No		0.016641	0.868732	No		-0.0128547	0.947625	0.0579105	0.472361	3272.12	3234.66	3219.22	3235.23	3254.62	3266.11	3231.53	3147.39
307	ENSMUSG00000001785	Pwp1	not.active	0.0166211	0.999848	-0.0741852	0.92393	-0.109279	0.42973	-0.094291	0.999733	-0.0270329	0.91374	No		0.0630682	0.999917	0.105579	0.29097	No		0.013143	0.937822	-0.100706	0.365148	No		0.0903325	0.437047	0.0136238	0.925908	No		-0.150768	0.16097	No		-0.0380881	0.855903	-0.0608947	0.608665	664.234	674.253	656.357	664.944	625.295	598.254	665.279	623.803
308	ENSMUSG00000001786	Fbxo7	not.active	-0.0485428	0.999848	0.00922676	0.99869	-0.133387	0.298181	0.054772	0.999733	-0.138385	0.374783	No		0.024664	0.999917	0.0119502	0.939733	No		-0.10183	0.472408	-0.0432337	0.77409	No		-0.0662482	0.659826	-0.0264004	0.865884	No		0.0483852	0.778236	No		0.0580623	0.799119	0.0864706	0.498458	441.798	426.061	454.23	422.724	447.806	420.971	409.96	398.188
309	ENSMUSG00000001794	Capns1	not.active	-0.0330382	0.999848	0.00242046	0.999206	0.112676	0.222101	0.0348689	0.999733	0.108322	0.262209	No		-0.0232513	0.999917	-0.0999216	0.123622	No		0.0705749	0.566539	0.0940749	0.393639	No		0.0458426	0.736353	-0.0036798	0.979801	No		0.0379045	0.760543	No		-0.056126	0.68412	-0.061499	0.624062	3518.37	3422.08	3444.63	3633.93	3523.91	3651.19	3562.63	3833.6
310	ENSMUSG00000001802	Lrp3	not.active	0.0567434	0.999848	0.097575	0.831317	0.0794739	0.405311	0.0205663	0.999733	-0.027819	0.899268	No		-0.0693195	0.999917	-0.252174	0.00109297	No		-0.0997683	0.292635	-0.16111	0.0735892	No		-0.175673	0.0727694	-0.426879	3.23148e-14	No		0.15685	0.121957	No		-0.0941459	0.340335	0.318181	3.95861e-07	2762.15	2922.31	2797.39	2608.39	2976.45	2719.38	2433.88	2187.32
311	ENSMUSG00000001804	Dsg4	none	5.88678e-06	NA	0.0522262	NA	0.028638	NA	0.0334987	NA	-0.120503	NA	No		-0.0198433	NA	-0.0560622	NA	No		-0.0546186	NA	-0.0148016	NA	No		-0.123498	NA	-0.263528	0.402908	No		0.0205237	NA	No		-0.0231489	NA	0.0611169	NA	1.15183	1.24721	1.75306	1.14617	3.12916	0.965659	0.469205	0.654755
312	ENSMUSG00000001815	Evx2	none	NA	NA	NA	NA	-0.00360231	NA	NA	NA	NA	NA	No		NA	NA	NA	NA	No		NA	NA	NA	NA	No		NA	NA	NA	NA	No		NA	NA	No		NA	NA	NA	NA	0.110219	0	0	0.218363	0	0	0	0
313	ENSMUSG00000001827	Folr1	not.active	-0.00889884	0.999848	0.170369	0.798659	0.3153	0.284614	0.114641	0.999733	-0.0144282	0.986343	No		-0.11654	0.999917	-0.135479	NA	No		0.199397	0.419227	0.411103	0.0532387	No		-0.0718584	0.815584	0.20719	0.42858	No		0.150963	0.573997	No		0.00396163	NA	-0.199013	0.410096	28.9096	29.3594	28.6489	35.9143	39.9165	40.742	33.8915	45.9836
314	ENSMUSG00000001829	Clpb	not.active	0.0171475	0.999848	0.0969862	0.892754	0.0499985	0.772354	0.07452	0.999733	-0.0588539	0.77498	No		-0.0708424	0.999917	-0.0710054	0.472254	No		-0.0298323	0.826172	-0.0513227	0.602993	No		-0.114365	0.302709	-0.123626	0.135839	No		0.0185641	0.904169	No		-0.047301	0.800798	0.0640877	0.513749	1775.09	1803.14	1791.79	1758.04	1918.01	1762.43	1753.02	1700.86
315	ENSMUSG00000001833	2024-09-07	not.active	0.0116921	0.999848	-0.115079	0.805589	-0.127654	0.303395	-0.119076	0.999733	0.000414607	0.998689	No		0.0757267	0.999917	0.212856	0.00968383	No		0.0473993	0.766009	-0.0644236	0.591538	No		0.14238	0.1989	0.162774	0.0665414	No		-0.143521	0.112233	No		0.0763124	0.498247	-0.0895002	0.328462	9393.32	9530.56	9153.92	9498.09	8560.51	9069.88	10093.9	9700.9
316	ENSMUSG00000001844	Zdhhc4	not.active	-0.13415	0.999848	-0.080906	0.910503	-0.118927	0.367499	0.0684243	0.999733	-0.0286309	0.920042	No		-0.0348313	0.999917	-0.146121	0.19743	No		0.118235	0.297267	0.318671	0.0038591	No		0.0786373	0.525799	0.164016	0.119342	No		0.114596	0.535387	No		-0.0269483	0.936239	-0.195466	0.133152	452.189	398.484	407.73	444.705	422.037	407.272	368.571	465.453
317	ENSMUSG00000001847	Rac1	not.active	-0.0432785	0.999848	-0.0663582	0.90419	-0.0507071	0.67315	-0.0225233	0.999733	0.018814	0.891807	No		0.0323812	0.999917	0.0443155	0.548035	No		-0.0620295	0.429522	-0.171815	0.00452521	No		-0.0254167	0.757166	-0.123103	0.0375234	No		-0.015671	0.896892	No		0.0309717	0.837557	0.147538	0.0148884	8544.87	8272.47	8317.22	7966.48	8128.13	8438.92	8549.88	7634.71
318	ENSMUSG00000001855	Nup214	not.active	0.0341265	0.999848	0.0873026	0.940766	-0.016224	0.961134	0.0433378	0.999733	-0.124373	0.366217	No		-0.0716087	0.999917	-0.032114	0.769297	No		-0.0660704	0.619035	-0.182446	0.0151241	No		-0.150277	0.177184	-0.211303	0.0160437	No		0.0752446	0.515983	No		0.0414622	0.847715	0.24896	0.00296849	1019.21	1059.8	1027.77	982.336	1102.27	1034.53	988.027	875.081
319	ENSMUSG00000001864	Aif1l	not.active	-0.0255695	0.999848	-0.0840208	0.955918	-0.228681	0.484852	-0.0336749	0.999733	-0.0464872	0.94812	No		-0.000401953	0.999917	0.0152475	0.952629	No		0.216902	0.372113	0.853878	0.00025672	No		0.203259	0.424152	0.898392	1.98947e-05	No		0.216347	0.389686	No		0.173717	0.445727	-0.54625	0.00615526	63.8805	60.0864	55.2894	72.1657	54.6426	70.0126	53.1963	108.321
320	ENSMUSG00000001865	Cpa3	none	NA	NA	NA	NA	NA	NA	-0.00159529	NA	-0.000470256	NA	No		NA	NA	-0.00358406	NA	No		NA	NA	0.0104689	NA	No		NA	NA	-0.00662692	NA	No		0.0154553	NA	No		0.00374472	NA	0.0251699	NA	0	0.259264	0	0	0.128502	0.334418	0.248922	0.152498
321	ENSMUSG00000001870	Ltbp1	not.active	-0.0529651	0.999848	-0.0734575	0.970275	0.241685	0.42717	7.10154e-05	0.999733	0.28026	0.308013	No		0.0243274	0.999917	-0.135965	0.502354	No		0.225337	0.333246	0.661185	0.00310158	No		0.26273	0.262685	0.439768	0.0604089	No		0.205296	0.428484	No		0.0350138	0.927924	-0.342009	0.14078	59.2252	53.9827	57.2365	73.4729	53.3968	79.1918	61.1032	104.305
322	ENSMUSG00000001891	Ugp2	not.active	-0.0187863	0.999848	-0.123412	0.883839	-0.0811934	0.710875	-0.098712	0.999733	0.0717692	0.74851	No		0.0846407	0.999917	0.242116	0.00999312	No		0.0817968	0.635988	0.048322	0.724763	No		0.201728	0.137287	0.313385	3.8181e-05	No		-0.11794	0.388911	No		0.124253	0.362157	-0.180221	0.0436696	1719.69	1690.19	1680.79	1791.62	1532.39	1791.6	1958.35	2040.56
323	ENSMUSG00000001901	Kcnh6	not.active	-0.0273592	0.999848	-0.0284098	0.994113	-0.0393196	0.947301	0.0172471	0.999733	0.0116474	0.98881	No		0.0202605	0.999917	-0.18735	NA	No		-0.148292	0.572012	-0.0786192	0.836627	No		-0.098602	0.731685	-0.369964	0.204955	No		0.162521	0.567398	No		-0.0253662	NA	0.273284	0.341537	28.6884	23.7958	26.7268	22.5862	25.0577	24.748	19.9399	18.1383
324	ENSMUSG00000001909	Trmt1	not.active	-0.0612332	0.999848	0.0495331	0.959644	0.121177	0.277453	0.107601	0.999733	0.0647023	0.723218	No		-0.0984849	0.999917	-0.195289	0.0275574	No		0.165673	0.0504146	0.276178	0.000109701	No		0.0498818	0.669839	0.0715658	0.414295	No		0.152896	0.171061	No		-0.0388386	0.860942	-0.121696	0.145445	1287.48	1221.72	1219.27	1376.79	1334.65	1355.13	1212.51	1483.24
325	ENSMUSG00000001910	Nacc1	not.active	0.0269535	0.999848	0.0418754	0.979962	0.0638582	0.655854	0.00730798	0.999733	0.0166376	0.957109	No		0.0060017	0.999917	-0.0983155	0.142145	No		-0.169161	0.125772	-0.217225	0.00702482	No		-0.161136	0.121395	-0.311966	0.000188153	No		0.00565952	0.969881	No		-0.081577	0.602352	0.212527	0.0279689	2538.82	2606.94	2631.99	2324.34	2624.36	2497.48	2491.59	2154.35
326	ENSMUSG00000001911	Nfix	not.active	0.0683851	0.999848	0.115579	0.875981	0.14694	0.400037	0.0309684	0.999733	0.0109775	0.975584	No		-0.0210982	0.999917	-0.151036	0.0978742	No		-0.283383	0.000148161	-0.439433	9.70356e-08	No		-0.305021	0.000124054	-0.592551	1.21936e-10	No		0.0318561	0.831097	No		-0.107535	0.528899	0.45698	6.76883e-07	15165.8	16305.9	16392.8	13359.6	16721.8	15456.5	15152.2	11188.8
327	ENSMUSG00000001918	Slc1a5	not.active	-0.0248015	0.999848	-0.0434586	0.986715	-0.123045	0.733281	-0.00225782	0.999733	-0.0497714	0.929456	No		-0.0271954	0.999917	0.00548529	0.982572	No		0.0308888	0.924507	0.0315519	0.92541	No		-0.115788	0.640448	0.0411369	0.897481	No		0.076671	0.797572	No		0.0591636	0.858482	0.0571314	0.850303	116.5	109.895	93.2193	98.9125	110.141	117.418	105.926	109.965
328	ENSMUSG00000001924	Uba1	not.active	-0.0222222	0.999848	0.0257296	0.982756	0.119737	0.170662	0.0456612	0.999733	0.0913474	0.249509	No		-0.0151498	0.999917	-0.0622453	0.364757	No		-0.0956827	0.256231	-0.283172	6.93694e-05	No		-0.110319	0.144266	-0.342905	1.05191e-06	No		0.0047957	0.972695	No		-0.0515554	0.731806	0.277361	0.000437163	15760.4	15504.5	15833.9	14804.7	16049.8	16477.6	16474.1	13597
329	ENSMUSG00000001930	Vwf	not.active	-0.0162742	0.999848	-0.0387803	0.982537	0.210345	0.655542	-0.00583438	0.999733	0.171196	NA	No		0.0335765	0.999917	-0.105458	NA	No		0.0263472	NA	0.361571	0.323461	No		0.13227	NA	0.108076	0.823004	No		-0.0251382	NA	No		-0.0602853	NA	-0.306606	0.334882	8.72096	7.79781	9.97354	10.3864	6.86855	9.33016	9.29147	13.1414
330	ENSMUSG00000001942	Siae	not.active	0.0168665	0.999848	-0.0148747	0.99619	-0.00962793	0.969156	-0.0335524	0.999733	0.00610203	0.98957	No		0.0377072	0.999917	0.0310243	0.817169	No		-0.0721293	0.689298	-0.14793	0.247035	No		-0.0180502	0.927565	-0.114432	0.425732	No		0.0158699	0.935466	No		0.0428372	0.874333	0.152327	0.28069	455.442	463.533	465.66	439.065	447.165	461.508	460.331	413.992
331	ENSMUSG00000001943	Vsig2	none	0.00421447	NA	0.0510249	NA	0.0388866	NA	0.0201431	NA	-0.0741733	NA	No		-0.0168425	NA	-0.0537075	NA	No		0.0729101	NA	0.556997	0.119574	No		0.00518073	NA	0.214658	0.61667	No		0.120538	NA	No		0.0159231	NA	-0.0859781	0.803735	1.66354	1.99801	1.92312	2.87105	2.80384	2.72581	0.897913	2.96988
332	ENSMUSG00000001946	Esam	not.active	0.0368086	0.999848	0.0467416	0.980478	0.109715	0.842436	-0.0115058	0.999733	-0.0115217	0.988896	No		0.0286699	0.999917	-0.0549102	NA	No		-0.120991	NA	0.466724	0.146648	No		-0.0243516	NA	0.337867	0.329074	No		-0.00786047	NA	No		-0.0369834	NA	-0.413424	0.148985	9.52407	12.2014	14.0143	11.0281	11.9552	9.78236	9.73724	16.0753
333	ENSMUSG00000001948	Spa17	not.active	-0.130149	0.999848	-0.0383628	0.993514	-0.0222397	0.96547	0.140743	0.999733	0.0363695	0.957429	No		-0.0386178	0.999917	0.0487625	NA	No		0.16075	0.496609	0.309537	0.129764	No		0.0898033	0.740292	0.36072	0.118245	No		-0.0143775	0.964283	No		0.0302287	0.942774	-0.305105	0.145083	45.5986	31.3971	39.6525	46.3082	42.3308	46.3967	46.156	57.4857
334	ENSMUSG00000001962	Fam50a	not.active	-0.0249211	0.999848	0.0202858	0.993705	0.0662372	0.574377	0.0423555	0.999733	0.0431622	0.803155	No		-0.0683146	0.999917	-0.098396	0.151313	No		0.181677	0.0254384	0.225342	6.82808e-05	No		0.105389	0.291557	0.126862	0.0528781	No		0.0821387	0.375189	No		-0.0120609	0.95679	-0.146131	0.0316333	986.166	969.651	944.546	1081.65	1002.64	1032.39	972.14	1143.78
335	ENSMUSG00000001964	Emd	late.induced	0.200804	0.287014	0.66287	7.59334e-14	1.40655	1.35494e-125	0.392035	4.07054e-05	0.599051	2.30914e-11	Yes	-10.9343	-0.230634	0.118535	-0.167058	0.0361558	Yes	-15.8082	-0.195321	0.110394	-0.248248	0.00112794	Yes	-25.3773	-0.502112	1.63039e-06	-0.422313	3.75467e-15	No		-0.00339012	0.983566	Yes	-10.8213	-0.165229	0.0403923	0.236631	0.000102787	1040.35	1242.06	1406.29	1214.95	1795.08	2477.41	2491.54	2104.38
336	ENSMUSG00000001983	Taco1	not.active	-0.0299324	0.999848	-0.0307071	0.985025	-0.0534839	0.738393	0.00189035	0.999733	-0.0186695	0.956152	No		0.0250202	0.999917	-0.101184	0.308774	No		-0.143271	0.192683	-0.262147	0.0100446	No		-0.110917	0.379424	-0.36552	7.11803e-05	No		0.00656938	0.975768	No		-0.0769659	0.712463	0.251098	0.0394021	409.893	399.507	406.601	366.556	400.116	363.899	369.393	310.391
337	ENSMUSG00000001985	Grik3	not.active	0.06433	0.999848	0.0881202	0.948635	0.121192	0.655542	-0.0030783	0.999733	0.00325527	0.992169	No		-0.0572118	0.999917	-0.0386057	0.633165	No		-0.143821	0.242946	-0.536941	3.15492e-15	No		-0.221971	0.00639414	-0.572961	1.99108e-18	No		-0.0496794	0.761069	No		-0.0761257	0.690014	0.462697	2.98757e-06	2930.64	3210.7	3024.77	2719.98	3205.48	3011.2	3143.78	2170.99
338	ENSMUSG00000001986	Gria3	not.active	0.0761231	0.999848	0.0397802	0.979962	0.103546	0.447375	-0.0494599	0.999733	0.0576406	0.719733	No		0.0273096	0.999917	0.083756	0.240617	No		-0.0396659	0.722029	-0.254451	0.000310851	No		-0.00586706	0.969018	-0.164944	0.0473873	No		-0.0733815	0.544089	No		0.0116434	0.9659	0.167482	0.0970403	3549.5	3816.34	3740.92	3639.19	3657.46	3843.42	4078.31	3427.24
339	ENSMUSG00000001988	Npas1	late.induced	0.0404953	0.999848	0.0839368	0.94141	0.368098	0.0468943	0.0112239	0.999733	0.261905	0.10004	No		-0.0617879	0.999917	-0.203437	0.198188	No		0.229908	0.19962	0.385396	0.0292687	No		0.157689	0.32338	0.135241	0.54141	No		0.0325487	0.896471	No		-0.163359	0.42875	-0.351046	0.0208546	307.917	326.564	307.668	373.263	329.057	346.296	339.477	454.47
340	ENSMUSG00000001995	Sipa1l2	late.induced	0.0802147	0.999848	0.106246	0.90729	0.530417	7.3637e-05	0.00537673	0.999733	0.385984	0.000877605	No		-0.131501	0.999917	-0.0845547	0.520769	No		0.251847	0.0344106	-0.157451	0.165573	No		0.0836363	0.633461	-0.2457	0.0434226	No		-0.0566198	0.769532	No		-0.117466	0.588908	0.08508	0.602872	2368.67	2592.57	2287.22	2777.16	2604.4	3143.86	3297.33	2970.76
341	ENSMUSG00000001998	Ap4e1	late.downreg	0.118409	0.999848	0.0881526	0.92393	-0.300095	0.0495094	-0.0624994	0.999733	-0.394668	0.000287037	No		-0.0248586	0.999917	0.0933479	0.524746	No		-0.112952	0.434025	-0.141	0.303406	No		-0.142323	0.276714	-0.0303589	0.871801	No		0.060684	0.738081	No		0.14647	0.418422	0.197965	0.0799448	338.977	387.374	357.263	326.236	363.478	305.169	292.526	265.558
342	ENSMUSG00000001999	Blvra	not.active	-0.089794	0.999848	-0.11783	0.883839	-0.0961611	0.669737	-0.00544911	0.999733	0.0440196	0.897436	No		-0.0109782	0.999917	-0.0499767	0.746686	No		0.204968	0.0673054	0.217966	0.128069	No		0.190961	0.144518	0.166866	0.296043	No		0.0910824	0.584472	No		0.0358717	0.904982	-0.122334	0.42588	269.434	243.813	238.304	279.043	240.837	260.026	241.796	286.836
343	ENSMUSG00000002006	Pdzd4	not.active	-0.0032664	0.999848	0.0282483	0.979962	0.0937486	0.196137	0.0270875	0.999733	0.0629149	0.536203	No		-0.0367158	0.999917	-0.142912	0.01526	No		-0.167491	0.0439106	-0.348334	3.45842e-09	No		-0.208379	0.001838	-0.490622	4.79548e-17	No		0.0446247	0.68758	No		-0.0902196	0.462264	0.383223	5.03855e-09	5921.22	5916.44	5851.36	5190.7	6041.44	5910.94	5736.99	4526.81
344	ENSMUSG00000002007	Srpk3	not.active	0.0407273	0.999848	0.0122469	0.99869	0.0885886	0.872697	-0.0436256	0.999733	0.049572	0.94306	No		-0.00191773	0.999917	-0.0408804	NA	No		0.0535796	0.868617	0.25433	0.484215	No		0.0520587	NA	0.156692	0.709031	No		0.0881764	0.776384	No		0.0203001	NA	-0.0936525	0.801855	15.9428	18.7665	16.0499	17.2256	15.6056	19.5439	15.7352	20.3682
345	ENSMUSG00000002010	Idh3g	not.active	-0.0172129	0.999848	-0.0126133	0.99609	0.111336	0.164268	0.00280218	0.999733	0.122169	0.188142	No		-0.0235621	0.999917	-0.108685	0.0634509	No		0.111049	0.362444	0.124056	0.150261	No		0.0865258	0.459736	0.0170319	0.88822	No		0.0535705	0.55658	No		-0.0504751	0.680347	-0.0761147	0.439014	2426.29	2395.36	2344.74	2552.57	2402.01	2525.91	2439.18	2680.15
346	ENSMUSG00000002012	Pnck	not.active	-0.0956855	0.999848	-0.088638	0.909473	-0.0155374	0.952623	0.0241364	0.999733	0.083414	0.564246	No		-0.0489162	0.999917	-0.122806	0.254615	No		0.085071	0.513826	-0.0572075	0.70593	No		0.0300338	0.806543	-0.185927	0.0994749	No		0.0162319	0.929204	No		-0.0998254	0.54366	0.0665116	0.623136	2707.73	2467.24	2405.17	2565.96	2513.26	2471.3	2446.09	2364.05
347	ENSMUSG00000002014	Ssr4	not.active	-0.143681	0.999848	-0.0495226	0.959644	0.00118313	0.994942	0.0979271	0.999733	0.053497	0.79863	No		-0.0393874	0.999917	-0.0637756	0.490068	No		0.174321	0.0558477	0.306965	5.86519e-05	No		0.129267	0.230898	0.242755	0.00537315	No		0.0738661	0.536651	No		0.0130049	0.963549	-0.231857	0.0105347	987.216	872.541	913.365	1040.52	949.814	1003.35	948.002	1182.98
348	ENSMUSG00000002015	Bcap31	not.active	-0.0344448	0.999848	-0.0439845	0.969978	0.0465506	0.753293	-0.00780289	0.999733	0.0928527	0.382077	No		-0.0423523	0.999917	-0.0117488	0.908297	No		0.161971	0.0232934	0.0939206	0.266865	No		0.117288	0.152843	0.0847067	0.342269	No		0.0532182	0.623239	No		0.0425709	0.802899	-0.0457004	0.648725	1922.73	1871.66	1788.84	2015.38	1858.36	2052.85	1977.65	2127.2
349	ENSMUSG00000002017	Fam98a	not.active	0.0312373	0.999848	0.000798682	0.999381	0.00780688	0.967983	-0.0375832	0.999733	0.00567742	0.982375	No		0.0402705	0.999917	0.12187	0.0888483	No		0.00302447	0.983579	-0.156876	0.0509661	No		0.0517087	0.583986	-0.0285264	0.788807	No		-0.0871576	0.361206	No		0.037314	0.814084	0.0607342	0.518699	1630.31	1683.11	1681.12	1688.4	1629.42	1685.61	1797.06	1620.77
350	ENSMUSG00000002020	Ltbp2	not.active	0.114776	0.999848	0.0547267	0.979962	0.443636	0.171029	-0.104743	0.999733	0.23787	0.466768	No		0.042933	0.999917	-0.0137912	NA	No		0.0443023	0.893942	0.360307	0.199016	No		0.148	0.574099	0.327826	0.302999	No		0.0412138	0.906458	No		0.0186844	NA	-0.243321	0.425732	18.7487	31.9185	25.8167	27.6021	21.4264	31.9706	29.026	40.0828
351	ENSMUSG00000002028	Kmt2a	not.active	0.113659	0.999848	0.200776	0.617565	0.0956213	0.709281	0.0336275	0.999733	-0.168065	0.166853	No		-0.0523772	0.999917	0.0186938	0.878617	No		-0.0953178	0.566818	-0.0886273	0.47705	No		-0.168481	0.187953	-0.0661236	0.610122	No		0.0763708	0.693465	No		0.0855461	0.708136	0.159141	0.308032	2754.71	3232.19	3160.01	2937.65	3344.98	3180.31	3012.84	2842.83
352	ENSMUSG00000002031	Ift46	not.active	-0.0802079	0.999848	-0.0365732	0.979984	-0.0722908	0.52134	0.0438949	0.999733	-0.0318404	0.892337	No		-0.039636	0.999917	-0.018969	0.85549	No		0.0876685	0.395405	0.050296	0.619449	No		0.0421008	0.765784	0.034282	0.744784	No		0.0759224	0.466138	No		0.0580165	0.683604	0.0199186	0.857669	937.9	876.061	875.26	935.366	911.627	927.263	881.424	914.885
353	ENSMUSG00000002032	Tmem25	not.active	0.0295572	0.999848	-0.0063252	0.999142	0.114983	0.677618	-0.0426868	0.999733	0.116621	0.679167	No		-0.0245607	0.999917	-0.181603	0.245661	No		0.185119	0.292616	0.313736	0.04054	No		0.151683	0.39058	0.0898845	0.63715	No		0.0717404	0.743573	No		-0.111774	0.624081	-0.236565	0.0490984	321.454	332.561	305.627	357.986	315.638	311.602	298.152	375.949
354	ENSMUSG00000002033	Cd3g	none	NA	NA	NA	NA	NA	NA	NA	NA	NA	NA	No		0.00146595	NA	NA	NA	No		-0.00805823	NA	NA	NA	No		NA	NA	NA	NA	No		NA	NA	No		NA	NA	NA	NA	0	0	0.340113	0	0	0.0708078	0	0
355	ENSMUSG00000002043	Trappc6a	not.active	-0.120076	0.999848	-0.00746287	0.99871	0.0426615	0.890676	0.12799	0.999733	0.0483073	0.906536	No		-0.0652154	0.999917	-0.259609	0.0504247	No		0.146828	0.348892	0.373164	0.00586207	No		0.0535922	0.788337	0.0707933	0.741251	No		0.189943	0.214166	No		-0.067122	0.81721	-0.164041	0.312132	206.241	175.227	188.409	211.555	204.394	201.299	171.992	224.29
356	ENSMUSG00000002052	Supt6	not.active	0.0314477	0.999848	0.0818208	0.94141	0.146515	0.412322	0.0449945	0.999733	0.0474624	0.802181	No		0.0208207	0.999917	0.0482425	0.516192	No		-0.273849	0.000955459	-0.552068	2.27034e-17	No		-0.246291	0.00518335	-0.498752	4.50952e-14	No		-0.183981	0.0324416	No		-0.125353	0.322664	0.347673	3.61541e-05	5203.2	5389.49	5680.15	4654.34	5589.65	5242.77	6022.4	4115.69
357	ENSMUSG00000002055	Spag5	not.active	0.0326867	0.999848	0.0650206	0.978057	0.0289616	0.947301	0.0113559	0.999733	-0.0499361	0.928281	No		-0.0474034	0.999917	0.170236	0.344099	No		0.15971	0.405231	0.359337	0.0295358	No		0.0829685	0.719194	0.591599	0.000746259	No		-0.0224088	0.940565	No		0.121542	0.642764	-0.379717	0.0211134	79.3604	83.063	78.4795	90.7484	84.4845	96.171	95.9924	127.201
358	ENSMUSG00000002057	Foxn1	none	NA	NA	-0.000658463	NA	NA	NA	NA	NA	NA	NA	No		NA	NA	NA	NA	No		0.0121877	NA	NA	NA	No		0.00574071	NA	NA	NA	No		NA	NA	No		NA	NA	NA	NA	0.110219	0	0	0.290189	0.332999	0	0.248922	0
359	ENSMUSG00000002058	Unc119	not.active	-0.0479875	0.999848	-0.000557363	0.999381	0.00680519	0.974753	0.0511378	0.999733	0.00807972	0.977991	No		-0.0106448	0.999917	-0.0840999	0.36416	No		0.101295	0.480975	0.34793	0.000853324	No		0.0928161	0.45889	0.266396	0.0133108	No		0.108438	0.332287	No		0.0255096	0.915304	-0.238685	0.0326468	790.866	757.602	780.79	844.923	791.07	813.405	753.272	970.841
360	ENSMUSG00000002059	Rab34	late.downreg	-0.0453325	0.999848	-0.155749	0.75538	-0.384348	0.00284155	-0.0930175	0.999733	-0.190727	0.211171	No		-0.00286576	0.999917	-0.0837962	0.567384	No		0.29202	0.00945173	0.580624	2.8071e-08	No		0.292355	0.00762138	0.490797	6.41021e-07	No		0.175337	0.228682	No		0.0810427	0.708853	-0.399361	1.04342e-05	468.04	447.749	407.967	508.374	407.232	381.836	330.417	503.05
361	ENSMUSG00000002064	Sdf2	not.active	-0.0644238	0.999848	-0.0314058	0.985025	-0.0144346	0.940078	0.0369709	0.999733	0.0211443	0.928416	No		-0.0396929	0.999917	-0.078944	0.307908	No		0.137899	0.163461	0.20711	0.0411072	No		0.0938508	0.419129	0.130558	0.196115	No		0.0977416	0.344717	No		0.0201653	0.919048	-0.111378	0.317747	1525.07	1443.01	1432.64	1588.64	1487.94	1537.9	1433.34	1672.02
362	ENSMUSG00000002068	Ccne1	not.active	0.0148186	0.999848	-0.0419903	0.981567	0.0548795	0.829323	-0.0569518	0.999733	0.0986193	0.679167	No		0.0167207	0.999917	-0.135659	0.350279	No		0.142321	0.458793	0.17693	0.209756	No		0.17646	0.227947	0.0207465	0.920689	No		0.151894	0.377932	No		0.00997228	0.977097	-0.0136264	0.946881	302.043	308.447	294.553	334.878	291.042	317.619	283.856	324.181
363	ENSMUSG00000002076	Hsf2bp	not.active	0.0174774	0.999848	-0.00144799	0.999381	0.363096	0.325664	-0.0213628	0.999733	0.2568	0.408611	No		-0.0382417	0.999917	0.000587525	NA	No		0.122412	NA	-0.506194	0.0679281	No		0.0101248	NA	-0.462311	0.150463	No		-0.0477971	0.890514	No		-0.0209012	NA	0.370689	0.180798	14.1327	15.1743	12.0515	14.224	14.0857	19.6345	21.0976	13.6025
364	ENSMUSG00000002083	Bbc3	not.active	-0.0489767	0.999848	0.0312321	0.993831	-0.31065	0.360705	0.0515862	0.999733	-0.250182	0.425324	No		-0.0235066	0.999917	0.0129448	0.958634	No		0.0944333	0.751803	0.346563	0.113229	No		0.0223514	0.948291	0.334391	0.274469	No		0.0908376	0.764821	No		0.0558602	0.8566	-0.208312	0.358096	785.9	723.882	754.903	856.998	832.149	665.311	603.728	788.465
365	ENSMUSG00000002100	Mybpc3	not.active	-0.0162704	0.999848	0.0654951	0.962253	0.0646591	0.915699	0.0563673	0.999733	-0.0578911	0.92651	No		-0.0108515	0.999917	0.00984284	NA	No		-0.0489259	NA	-0.507828	0.185779	No		-0.0840117	NA	-0.490008	0.191852	No		-0.10238	NA	No		-0.0476593	NA	0.238051	0.48159	10.161	8.83256	11.0222	9.87833	11.9918	8.15095	11.5953	5.82798
366	ENSMUSG00000002102	Psmc3	not.active	-0.0693567	0.999848	-0.023502	0.993705	0.000717587	0.99756	0.047552	0.999733	0.025566	0.925806	No		-0.0250431	0.999917	-0.048273	0.610716	No		0.0400798	0.720141	-0.0188941	0.881128	No		0.0129087	0.932927	-0.0651939	0.548047	No		0.0633046	0.625263	No		0.0171692	0.949338	0.0762962	0.503369	3743.54	3530.37	3587.17	3697.83	3673.15	3799.27	3632.93	3610.28
367	ENSMUSG00000002103	Acp2	not.active	-0.0445798	0.999848	-0.0800516	0.892754	-0.0923666	0.420647	-0.0331663	0.999733	-0.00666286	0.983379	No		0.00797727	0.999917	0.0201238	0.84952	No		-0.0293952	0.820086	-0.144442	0.0644864	No		-0.0181155	0.894657	-0.1203	0.151109	No		-0.0083113	0.952495	No		0.0145634	0.95133	0.127524	0.127596	2710.72	2616.16	2556.28	2506.21	2543.93	2556.64	2583.77	2349.18
368	ENSMUSG00000002104	Rapsn	none	0.00665811	NA	-0.0275682	NA	0.172376	NA	-0.0194516	NA	0.138045	NA	No		0.0108803	NA	-0.0696016	NA	No		0.0417626	NA	0.41517	0.25682	No		0.0851428	NA	0.0922441	0.850167	No		-0.0348807	NA	No		-0.0518374	NA	-0.346846	NA	0.952587	1.32914	0.961091	1.56664	0.425208	0.311348	0.872061	2.29701
369	ENSMUSG00000002105	Slc39a13	not.active	0.0127665	0.999848	-0.0051883	0.999142	0.0377071	0.864659	-0.0219687	0.999733	0.0439503	0.873728	No		0.022849	0.999917	-0.161535	0.132349	No		0.156115	0.116775	0.354525	1.32971e-05	No		0.184713	0.0789502	0.177905	0.0964452	No		0.153704	0.183409	No		-0.0111613	0.9712	-0.19582	0.0323714	399.36	404.343	401.239	451.738	394.955	402.29	363.263	466.425
370	ENSMUSG00000002107	Celf2	late.downreg	0.00756328	0.999848	-0.0673623	0.902482	-0.222542	0.000475092	-0.0734662	0.999733	-0.149274	0.0543133	No		0.0395849	0.999917	0.163116	0.04312	No		-0.167183	0.134584	-0.369097	0.00045667	No		-0.122085	0.319756	-0.197901	0.0679282	No		-0.0738764	0.564286	No		0.0905353	0.487798	0.281541	0.00887967	18072	18225.8	17710	15654.6	17168.1	16526.5	17503.1	13532.4
371	ENSMUSG00000002108	Nr1h3	not.active	0.0471589	0.999848	0.0279343	0.994365	0.297296	0.404554	-0.0428429	0.999733	0.181228	0.634511	No		0.0224296	0.999917	-0.157749	NA	No		-0.0911834	0.759868	0.580898	0.0310315	No		-0.0331553	NA	0.315394	0.305199	No		0.301737	0.19606	No		0.0761154	NA	-0.140753	0.660603	16.3756	19.8237	18.2768	15.9677	16.6797	23.8313	16.8214	26.8886
372	ENSMUSG00000002109	Ddb2	not.active	-0.0755568	0.999848	-0.000475341	0.999381	-0.0629132	0.832307	0.084202	0.999733	-0.0616959	0.87022	No		-0.0526754	0.999917	0.0764789	0.665437	No		0.213368	0.152097	0.292171	0.0140417	No		0.144852	0.349291	0.380917	0.00629188	No		-0.00615979	0.981437	No		0.0622517	0.839833	-0.299104	0.0153509	171.869	159.098	161.998	192.325	173.376	178.09	177.198	218.194
373	ENSMUSG00000002111	Spi1	not.active	0.035301	0.999848	0.0338803	0.988935	0.0871084	0.874089	-0.0114524	0.999733	-0.0197463	0.980393	No		0.000536788	0.999917	-0.11859	NA	No		-0.00568662	0.986786	0.751625	0.0141708	No		-0.000696203	NA	0.515269	0.0955807	No		0.0703275	0.824386	No		-0.0373099	NA	-0.525555	0.053952	14.0217	16.572	15.5837	15.862	15.0883	14.8081	12.0957	25.9228
374	ENSMUSG00000002129	Sf3a1	not.active	0.0416046	0.999848	0.0376338	0.979962	-0.140457	0.188576	-0.0134708	0.999733	-0.181941	0.00094605	No		-0.00556247	0.999917	-0.0544546	0.452001	No		-0.0129217	0.927196	0.0253433	0.79309	No		-0.016542	0.876253	-0.0268445	0.765488	No		0.146261	0.0573605	No		0.0933802	0.376087	0.11648	0.126047	2284.95	2371.75	2328.71	2314.08	2349.64	2206.95	1999.09	2043.2
375	ENSMUSG00000002147	Stat6	not.active	0.113557	0.999848	0.0747373	0.967063	0.29562	0.327076	-0.0818541	0.999733	0.145616	0.714506	No		0.0360981	0.999917	-0.138475	NA	No		0.159252	0.546266	0.690954	0.00103857	No		0.246416	0.3029	0.46786	0.061806	No		0.0720151	0.806259	No		-0.0527342	0.877789	-0.55201	0.00938499	37.0957	49.8045	45.8429	55.9998	41.095	44.2277	41.428	71.8632
376	ENSMUSG00000002190	Clgn	not.active	0.00306752	0.999848	-0.0382247	0.983792	-0.0204105	0.935992	-0.04008	0.999733	0.021293	0.956682	No		0.044234	0.999917	0.106733	0.349768	No		-0.0444581	0.790584	-0.3168	0.00200027	No		0.0152523	0.936208	-0.198326	0.0585439	No		-0.0282437	0.885004	No		0.0764582	0.710245	0.27517	0.0109347	412.433	413.069	413.283	399.547	395.417	426.465	439.763	352.347
377	ENSMUSG00000002204	Napsa	none	0.00804525	NA	0.00494948	NA	NA	NA	-0.00938539	NA	-0.012848	NA	No		-0.00348415	NA	NA	NA	No		NA	NA	0.236339	NA	No		-0.0126253	NA	0.186756	NA	No		NA	NA	No		NA	NA	-0.111449	NA	0	0.868076	0	0	0.303084	0.164685	0	1.11487
378	ENSMUSG00000002205	Vrk3	not.active	-0.0289305	0.999848	0.015209	0.99609	0.052295	0.809874	0.04588	0.999733	0.0343594	0.897638	No		-0.0356492	0.999917	-0.0969442	0.370257	No		0.0968422	0.416128	0.0717164	0.5204	No		0.0576076	0.648569	-0.0268868	0.858007	No		0.123259	0.29727	No		0.0258149	0.928475	0.0504372	0.689477	508.115	497.873	497.767	537.294	518.677	543.501	494.605	528.044
379	ENSMUSG00000002210	Smg9	late.induced	0.0150963	0.999848	0.116203	0.798659	0.221668	0.0103952	0.0864428	0.999733	0.087573	0.599926	Yes	-10.8798	-0.0780847	0.999917	-0.166175	0.0309252	No		0.111371	0.316963	0.0926518	0.389597	No		0.017007	0.918875	-0.0759786	0.486741	No		0.116428	0.420451	No		-0.0368985	0.892614	0.0240531	0.890567	733.087	743.108	744.361	811.419	805.06	831.995	763.651	821.587
380	ENSMUSG00000002221	Paxip1	not.active	0.04369	0.999848	0.0141146	0.99609	0.00321676	0.98491	-0.0333183	0.999733	-0.0129869	0.967557	No		0.0117176	0.999917	-0.0782994	0.371914	No		-0.10272	0.168496	-0.185713	0.0303838	No		-0.0856118	0.41953	-0.262903	0.00259089	No		-0.0330276	0.777859	No		-0.1039	0.414562	0.142114	0.123949	1242.47	1285.64	1263.16	1174.74	1252.72	1144.06	1179.66	1042.14
381	ENSMUSG00000002222	Rmnd5a	not.active	0.0181327	0.999848	-0.0271529	0.991711	-0.0992973	0.45767	-0.0495443	0.999733	-0.0690672	0.629454	No		0.0331603	0.999917	0.1386	0.0656306	No		-0.172257	0.114678	-0.465373	2.99218e-06	No		-0.132074	0.310445	-0.320437	0.00132159	No		-0.10749	0.322207	No		0.0333781	0.859205	0.340727	0.00118172	3918.16	3991.6	3930.87	3461.86	3828.4	3732.28	4055.04	2930.02
382	ENSMUSG00000002227	Mov10	late.downreg	0.06506	0.999848	0.00627678	0.999142	-0.538317	0.00023793	-0.0654727	0.999733	-0.499073	0.000446978	No		-0.0436391	0.999917	-0.0692516	0.696506	No		0.292267	0.0379195	0.820581	9.10008e-13	No		0.221567	0.196828	0.727703	1.37731e-08	No		0.00720959	0.980007	No		-0.0505872	0.882628	-0.780654	5.79861e-10	149.921	162.918	142.264	182.075	153.191	93.2348	96.1449	170.769
383	ENSMUSG00000002228	Ppm1j	not.active	-0.0223328	0.999848	-0.048986	0.969978	0.0206799	0.974753	-0.00124682	0.999733	0.0949423	NA	No		0.00502723	NA	-0.0472867	NA	No		0.0909474	NA	0.106837	0.833961	No		0.111749	NA	-0.0423542	0.938208	No		0.129476	NA	No		0.0320634	NA	0.144553	0.69871	6.21396	4.73853	4.82127	6.50702	4.8499	7.66946	5.26843	5.75395
384	ENSMUSG00000002233	Rhoc	not.active	-0.0880912	0.999848	0.038398	0.991711	0.153987	0.522408	0.134286	0.999733	0.0941584	0.76809	No		0.0119874	0.999917	-0.201666	0.233014	No		0.155107	0.477064	0.855449	7.45801e-06	No		0.178648	0.394023	0.618996	6.17279e-05	No		0.27137	0.177109	No		0.0506728	0.869376	-0.531039	0.000754896	194.077	171.947	206.51	238.461	203.417	233.587	180.934	351.526
385	ENSMUSG00000002249	Tead3	not.active	-0.00308016	0.999848	0.0712262	0.973769	0.31086	0.317866	0.0575295	0.999733	0.148397	0.708737	No		0.0708498	0.999917	-0.157077	NA	No		0.105195	0.701221	0.784576	0.00115373	No		0.262659	0.248385	0.543362	0.0340277	No		0.278512	0.222931	No		0.0700833	0.819776	-0.358805	0.161496	38.8587	39.5409	52.38	58.796	43.9111	61.1052	42.8507	81.01
386	ENSMUSG00000002250	Ppard	not.active	0.0239795	0.999848	0.134902	0.769772	0.253549	0.063477	0.0927507	0.999733	0.0988949	0.629454	No		-0.055701	0.999917	-0.197705	0.0968862	No		0.00392374	0.982997	0.0678738	0.643308	No		-0.0625117	0.657483	-0.151049	0.248384	No		0.0931521	0.541073	No		-0.105617	0.579572	0.0226292	0.879842	385.448	393.428	403.017	407.171	428.633	420.297	397.532	417.42
387	ENSMUSG00000002257	Def6	not.active	0.00759722	0.999848	0.0535941	0.981678	-0.0669746	0.887037	0.0276811	0.999733	-0.138125	0.747429	No		-0.0735623	0.999917	-0.00504132	NA	No		0.158411	0.528022	0.379888	0.0643067	No		-0.00129695	0.996402	0.363074	0.117932	No		0.128729	0.623224	No		0.0823937	0.784609	-0.213634	0.320326	46.4554	46.2408	41.8121	49.9987	48.912	49.3894	43.2671	57.9883
388	ENSMUSG00000002265	Peg3	not.active	0.0688724	0.999848	0.125561	0.821056	0.191522	0.144498	0.0452094	0.999733	0.0430626	0.870046	No		-0.0740079	0.999917	0.0524145	0.577082	No		-0.0203588	0.90564	-0.245702	0.000889099	No		-0.113297	0.375289	-0.187096	0.0438162	No		-0.0263322	0.868732	No		0.0259432	0.927924	0.205976	0.0540067	8323.53	8894.06	8594.05	8475.2	9236.36	9736	9969.01	8435.12
389	ENSMUSG00000002266	Zim1	not.active	0.0972775	0.999848	0.121645	0.879336	0.220973	0.15548	-0.00637916	0.999733	0.0656967	0.862888	No		0.0102136	0.999917	-0.0165528	0.931279	No		-0.408655	0.00187455	-0.825158	9.40284e-11	No		-0.390154	0.00512831	-0.831095	4.23825e-09	No		0.0743283	0.701351	No		0.0482722	0.876759	0.868669	1.33468e-11	825.294	924.764	932.338	666.633	917.743	1014.96	960.594	530.531
390	ENSMUSG00000002274	Metrn	not.active	-0.0518498	0.999848	0.053262	0.981567	0.124218	0.666905	0.122536	0.999733	0.0455562	0.898633	No		-0.024043	0.999917	-0.188437	0.181061	No		0.139915	0.453899	0.704118	7.91455e-05	No		0.105977	0.617815	0.503155	0.00160365	No		0.250395	0.167054	No		0.0583521	0.836578	-0.408626	0.0208883	1054.72	969.813	1089.21	1222.37	1120.35	1232.62	994.314	1700.25
391	ENSMUSG00000002279	Lmf1	late.induced	0.0941886	0.999848	0.129789	0.807734	0.307701	0.00648053	0.0149528	0.999733	0.148068	0.338271	Yes	-13.4351	-0.00886731	0.999917	-0.208146	0.0429676	No		-0.0227725	0.919416	0.0336878	0.82095	No		-0.0328239	0.86428	-0.188886	0.0731011	No		0.107059	0.484697	No		-0.0907279	0.652403	0.0734454	0.589168	280.437	305.642	304.157	300.933	311.384	320.605	297.021	304.01
392	ENSMUSG00000002280	Ciao3	not.active	-0.00347436	0.999848	0.00256835	0.999206	-0.0214959	0.909085	0.00307472	0.999733	-0.0247882	0.936831	No		0.00729045	0.999917	-0.0910837	0.366688	No		0.0202226	0.919267	0.132629	0.210401	No		0.0307163	0.855589	0.0410376	0.772252	No		0.0248457	0.875856	No		-0.0587194	0.775554	-0.112675	0.331574	490.199	490.303	489.454	501.161	491.855	459.117	453.454	501.463
393	ENSMUSG00000002289	Angptl4	not.active	0.0251155	0.999848	0.0351044	0.991711	-0.198867	0.669729	-0.00974016	0.999733	-0.186248	0.612727	No		0.0676303	0.999917	0.103943	NA	No		-0.182416	0.416311	1.21625	5.41911e-07	No		0.083273	NA	1.3759	2.06379e-07	No		0.0350201	NA	No		0.0802647	NA	-1.01493	6.9841e-06	11.9379	14.4917	23.0099	15.0914	13.4952	13.1235	12.1902	32.7624
394	ENSMUSG00000002297	Dbf4	not.active	0.00685848	0.999848	-0.0471043	0.982756	0.0722998	0.821816	-0.0451926	0.999733	0.127816	0.634547	No		-0.00354566	0.999917	0.0638205	0.744669	No		0.000904468	0.997038	-0.0298583	0.916573	No		-0.00128527	0.996051	0.052356	0.830451	No		-0.110589	0.652994	No		-0.0372785	0.919048	-0.104336	0.632686	97.9316	99.6528	94.2334	94.0194	94.2732	102.079	110.972	109.193
395	ENSMUSG00000002307	Daxx	not.active	-0.0610814	0.999848	-0.0621079	0.935938	-0.146932	0.258985	0.00282316	0.999733	-0.07934	0.691412	No		0.0663505	0.999917	0.137508	0.204968	No		-0.122759	0.269195	-0.291276	0.000733704	No		-0.0409458	0.755659	-0.138579	0.240829	No		-0.191268	0.0850633	No		-0.0403186	0.883849	0.0816343	0.516433	672.206	637.974	676.116	620.128	641.995	584.413	675.211	550.948
396	ENSMUSG00000002308	Cd320	not.active	-0.0128234	0.999848	-0.014547	0.99619	0.0771837	0.655435	-0.00184091	0.999733	0.0892654	0.666196	No		-0.00255069	0.999917	0.0115267	0.943449	No		0.0920194	0.645073	0.157809	0.298773	No		0.0940213	0.598544	0.175522	0.197126	No		-0.0112023	0.959899	No		0.00379873	0.989472	-0.173366	0.226508	273.201	270.257	268.516	289.67	269.671	289.507	293.126	329.493
397	ENSMUSG00000002319	Ipo4	not.active	0.023163	0.999848	0.0470228	0.963883	0.133773	0.0568517	0.0168375	0.999733	0.0793949	0.604972	No		-0.0371269	0.999917	-0.168837	0.0137146	No		0.196617	0.0949319	0.272183	0.000138395	No		0.154969	0.178608	0.0991431	0.151266	No		0.130248	0.258585	No		-0.0324821	0.876759	-0.141216	0.128399	1286.75	1317.84	1281.25	1492.66	1336.76	1377.82	1254.05	1532.39
398	ENSMUSG00000002320	Tm9sf1	not.active	-0.00626878	0.999848	0.0360101	0.979962	-0.00102127	0.995524	0.0382629	0.999733	-0.03951	0.827863	No		0.00627289	0.999917	-0.0701022	0.424484	No		-0.104581	0.300514	-0.192326	0.0131602	No		-0.0955083	0.36278	-0.261895	0.00038684	No		0.0413068	0.754246	No		-0.0238376	0.917332	0.225878	0.00497668	783.302	779.929	805.015	746.976	803.27	762.795	746.136	655.829
399	ENSMUSG00000002324	Rec8	not.active	0.0412285	0.999848	0.0175763	0.99619	0.126306	0.807054	-0.0424423	0.999733	0.0642984	0.918243	No		0.0312297	0.999917	-0.0375229	NA	No		-0.0399198	0.907014	0.545838	0.0670981	No		0.0296237	NA	0.458952	0.139083	No		0.171679	0.544783	No		0.0711124	NA	-0.233006	0.440381	15.6029	18.2672	17.4198	15.9707	15.5033	20.8818	15.5513	25.4478
400	ENSMUSG00000002325	Irf9	not.active	0.173126	0.999848	0.0739479	0.946014	-0.124691	0.483589	-0.121461	0.999733	-0.201545	0.182757	No		-0.00222845	0.999917	0.182215	0.177174	No		0.295543	0.00365861	0.22231	0.0915351	No		0.291209	0.0106644	0.443321	3.2896e-05	No		-0.102029	0.600853	No		0.0842111	0.716221	-0.338816	0.00157769	200.261	239.625	213.951	266.366	212.202	195.967	211.822	251.969
401	ENSMUSG00000002326	Gmpr2	not.active	-0.0467537	0.999848	-0.0876033	0.908031	0.06953	0.635749	-0.034322	0.999733	0.165852	0.116523	No		0.0436027	0.999917	-0.00239962	0.982834	No		0.037563	0.771886	0.0119996	0.921662	No		0.0938408	0.433291	0.0123884	0.924389	No		-0.0482774	0.698847	No		-0.0442818	0.818099	-0.06744	0.52523	559.328	536.084	540.061	557.576	521.631	567.391	589.869	597.956
402	ENSMUSG00000002329	Mdp1	not.active	-0.0967621	0.999848	-0.125506	0.769772	-0.150034	0.196723	-0.0190598	0.999733	-0.00961221	0.975803	No		0.00340236	0.999917	0.0424138	0.66892	No		0.0676546	0.555593	-0.02222	0.827491	No		0.0726326	0.573458	0.0252429	0.813465	No		0.027082	0.84033	No		0.0690681	0.662207	0.0430573	0.657906	1085.36	999.282	981.531	1032.27	981.089	1029.23	1010.62	1001.94
403	ENSMUSG00000002332	Dhrs1	not.active	-0.0630175	0.999848	-0.00568098	0.99869	0.0959253	0.239523	0.0559461	0.999733	0.0995294	0.325824	No		0.0286151	0.999917	-0.100642	0.14737	No		0.0493071	0.766303	0.104912	0.403676	No		0.0897467	0.432972	0.00576473	0.972769	No		0.103123	0.376255	No		0.00600539	0.979557	-0.00296266	0.987031	1338.39	1273.08	1363.51	1418.95	1330.87	1442.7	1336.34	1450.99
404	ENSMUSG00000002341	Ncan	not.active	0.0852213	0.999848	0.139437	0.763622	0.255059	0.0535272	0.0376486	0.999733	0.088874	0.74018	No		-0.0208204	0.999917	-0.152297	0.235998	No		-0.0379065	0.826915	0.199312	0.170293	No		-0.0598516	0.747411	0.0317697	0.885752	No		0.131092	0.334287	No		-0.0245274	0.942983	-0.0678875	0.696495	12343.2	13374.4	13551	13183.1	13840.4	14517	13196.1	15340.6
405	ENSMUSG00000002342	Tmem161a	not.active	-0.0377841	0.999848	0.0127244	0.99619	0.0823132	0.500236	0.0486697	0.999733	0.0643836	0.716289	No		-0.0571093	0.999917	-0.157604	0.0337288	No		0.0793517	0.561022	0.0526874	0.60676	No		0.0118965	0.946736	-0.106892	0.225466	No		0.136573	0.2006	No		-0.015099	0.953709	0.0821022	0.457534	813.736	782.176	772.555	822.123	819.025	845.551	769.192	800.435
406	ENSMUSG00000002343	Armc6	not.active	0.00385666	0.999848	-0.0291907	0.992028	-0.0285263	0.888436	-0.0355359	0.999733	0.00554848	0.987306	No		0.00461334	0.999917	-0.218338	0.00186104	No		-0.0131929	0.944677	0.00601256	0.96954	No		-0.00421963	0.981787	-0.216746	0.0159182	No		0.181659	0.06912	No		-0.0305478	0.891762	0.173659	0.102141	2085.21	2097.82	2036.55	2020.93	2035.08	1996.29	1748.91	1771.33
407	ENSMUSG00000002345	Borcs8	not.active	-0.0153135	0.999848	0.0552468	0.959767	0.140115	0.339037	0.0621956	0.999733	0.0739006	0.757224	No		-0.0934715	0.999917	-0.157146	0.128447	No		0.188198	0.0936181	0.329809	0.000207122	No		0.0740937	0.632743	0.164222	0.177837	No		0.0928183	0.463992	No		-0.0565092	0.817998	-0.234603	0.0241927	514.449	505.925	487.975	565.079	537.15	540.356	505.075	643.257
408	ENSMUSG00000002346	Slc25a42	not.active	0.0791365	0.999848	0.0596544	0.979962	0.134525	0.594908	-0.0486806	0.999733	0.0553102	0.853658	No		-0.0708315	0.999917	0.0467001	0.738183	No		0.153717	0.199697	-0.211856	0.0464812	No		0.0622234	0.709561	-0.15549	0.205818	No		-0.211919	0.07018	No		-0.142175	0.413663	-0.0194668	0.903767	455.12	507.048	449.87	506.388	482.556	446.597	526.604	459.222
409	ENSMUSG00000002365	Snx9	not.active	0.0494153	0.999848	0.0321843	0.993705	-0.268734	0.117409	-0.0297953	0.999733	-0.290887	0.051623	No		-0.00937226	0.999917	-0.0203361	0.921649	No		-0.00734079	0.978244	0.465377	0.0010346	No		-0.018752	0.940205	0.446763	0.000680674	No		0.174884	0.379597	No		0.128357	0.587241	-0.263534	0.0764897	224.785	237.442	227.289	226.578	229.76	210.532	179.609	254.662
410	ENSMUSG00000002372	Ranbp3	not.active	-0.0274383	0.999848	-0.0190723	0.993831	-0.0818723	0.410388	0.00802897	0.999733	-0.0601685	0.708391	No		-0.0100699	0.999917	-0.118619	0.0543425	No		0.0519507	0.700995	0.0558573	0.524563	No		0.0421537	0.768041	-0.0611076	0.514101	No		0.0486427	0.674429	No		-0.0617471	0.686206	-0.0123648	0.926162	2191.6	2145.11	2132.8	2220.69	2159.53	1976.11	1909.75	2002.74
411	ENSMUSG00000002379	Ndufa11	not.active	-0.0332379	0.999848	0.028386	0.992833	0.0975084	0.529046	0.0631682	0.999733	0.0661076	0.632449	No		-0.0255079	0.999917	-0.157455	0.0936225	No		0.156259	0.29023	0.389261	0.0010309	No		0.131239	0.329631	0.229612	0.0341148	No		0.120746	0.404327	No		-0.0326369	0.887659	-0.263424	0.0284991	1311.9	1269.71	1305.18	1476.96	1342.12	1374.98	1256.7	1673.61
412	ENSMUSG00000002384	Bmp8b	not.active	0.00134729	0.999848	0.013474	0.99619	-0.0963017	0.863346	0.00406608	0.999733	-0.0851818	NA	No		-0.0380175	NA	0.102178	NA	No		0.135514	NA	-0.230883	0.6194	No		0.00219651	NA	0.0038692	0.995104	No		0.0583489	NA	No		0.0752359	NA	0.242506	0.460544	5.5929	5.4579	3.92432	5.68262	5.71082	7.52841	6.08713	4.10595
413	ENSMUSG00000002393	Nr2f6	not.active	-0.00243324	0.999848	-0.0526933	0.979962	-0.0729188	0.714004	-0.0343374	0.999733	-0.00945672	0.983107	No		0.0260177	0.999917	-0.134225	0.238032	No		-0.0756541	0.664158	-0.0654726	0.650405	No		-0.040535	0.837902	-0.210067	0.0434839	No		-0.0389497	0.846613	No		-0.154745	0.350364	0.0163088	0.929527	1131.58	1130.67	1104.69	1044.03	1081.42	941.175	974.167	937.021
414	ENSMUSG00000002395	Use1	not.active	-0.0849496	0.999848	0.00407358	0.999206	0.0244573	0.919028	0.0902913	0.999733	0.0189861	0.961492	No		-0.0699856	0.999917	-0.112058	0.219963	No		0.199875	0.0504348	0.346628	1.3569e-06	No		0.107148	0.461698	0.230602	0.00932329	No		0.143289	0.13402	No		0.0303302	0.904565	-0.201712	0.0196938	1037.52	960.378	967.371	1124.64	1041.99	1083.68	975.992	1252.73
415	ENSMUSG00000002396	Ocel1	not.active	-0.00642509	0.999848	0.0433951	0.979962	0.0957853	0.529225	0.0446186	0.999733	0.0450744	0.855307	No		-0.0844086	0.999917	-0.190365	0.0272675	No		0.0350708	0.820651	-0.114398	0.218818	No		-0.0661289	0.626551	-0.308337	0.000810441	No		0.0949061	0.420451	No		-0.0870973	0.621143	0.201856	0.0340533	475.485	474.018	456.351	468.354	491.464	472.459	443.599	415.971
416	ENSMUSG00000002409	Dyrk1b	not.active	0.0659738	0.999848	0.217803	0.359616	0.1857	0.209503	0.11392	0.999733	-0.0747788	0.731248	No		-0.074341	0.999917	-0.34267	0.00352634	No		-0.135274	0.360176	0.0469007	0.804817	No		-0.223555	0.111955	-0.344229	0.000105454	No		0.14869	0.388678	No		-0.196953	0.104864	0.109509	0.359176	459.5	494.032	510.536	461.818	552.772	444.168	397.619	411.25
417	ENSMUSG00000002413	Braf	not.active	0.08416	0.999848	0.0808717	0.94141	0.265693	0.0626968	-0.0270504	0.999733	0.168667	0.0808684	No		-0.0170749	0.999917	0.100343	0.355992	No		-0.22861	0.0495867	-0.703641	9.93055e-10	No		-0.248917	0.0263319	-0.597341	1.07894e-08	No		-0.164448	0.170636	No		-0.0566344	0.734234	0.51678	1.95632e-06	3009.17	3303.5	3173.49	2669.31	3225.86	3485.48	3959.85	2403.8
418	ENSMUSG00000002416	Ndufb2	not.active	-0.080385	0.999848	-0.122091	0.828333	-0.0465863	0.845423	-0.029252	0.999733	0.0901144	0.681154	No		0.000980023	0.999917	0.0352223	0.825267	No		0.191313	0.170601	0.213124	0.0656146	No		0.197935	0.144587	0.254678	0.0300738	No		-0.0332654	0.859091	No		0.00539742	0.985884	-0.25191	0.0118246	623.748	577.213	563.296	654.557	560.748	606.032	623.564	732.307
419	ENSMUSG00000002428	Hltf	not.active	-0.0292906	0.999848	-0.0445981	0.979962	-0.193649	0.0693527	-0.00991303	0.999733	-0.139331	0.318144	No		0.037428	0.999917	0.208251	0.0245705	No		-0.0254503	0.885072	-0.159287	0.280798	No		0.0243928	0.890811	0.0634483	0.721888	No		-0.0802339	0.649856	No		0.115569	0.5574	0.0608043	0.763586	482.102	472.425	480.978	473.458	463.197	459.382	494.432	440.836
420	ENSMUSG00000002455	Prpf6	not.active	0.0206914	0.999848	0.0375599	0.979962	0.012982	0.943909	0.011943	0.999733	-0.0279357	0.90797	No		-0.013874	0.999917	-0.0361992	0.733996	No		0.000458701	0.997378	-0.0492311	0.655	No		-0.0131049	0.928432	-0.0839678	0.374501	No		0.0499856	0.698677	No		0.0158911	0.948904	0.0931889	0.325623	2047.15	2083.62	2070.68	2076.87	2105.16	2083.77	2017.24	1957.87
421	ENSMUSG00000002458	Rgs19	not.active	-0.00979732	0.999848	-0.0703815	0.913748	-0.104218	0.308336	-0.0587876	0.999733	-0.0275812	0.91374	No		0.0486415	0.999917	-0.0609154	0.479609	No		-0.0237025	0.905535	0.101438	0.227344	No		0.0452627	0.723171	0.0415363	0.710324	No		0.0862145	0.474693	No		0.0263617	0.915615	-0.0188093	0.892488	646.521	642.085	638.315	629.936	610.844	616.583	575.68	627.423
422	ENSMUSG00000002459	Rgs20	not.active	-0.0144463	0.999848	0.0559969	0.979962	0.142945	0.554279	0.0576593	0.999733	0.062662	0.877813	No		0.0322442	0.999917	0.0190159	0.91715	No		0.0581383	0.745428	0.364861	7.0601e-05	No		0.102836	0.609562	0.38439	0.00328006	No		0.0871032	0.621648	No		0.0908886	0.727179	-0.268581	0.0232174	247.075	244.023	273.319	286.158	262.886	307.936	283.307	369.701
423	ENSMUSG00000002475	Abhd3	not.active	-0.0615484	0.999848	0.0120892	0.99869	-0.0343444	0.909298	0.0818706	0.999733	-0.0467535	0.894061	No		0.00387548	0.999917	0.10539	0.480169	No		0.0976577	0.6389	0.329225	0.0527355	No		0.103993	0.621331	0.449657	0.00355987	No		0.025848	0.916098	No		0.120715	0.57325	-0.29373	0.0737241	211.627	198.329	215.066	233.63	214.463	231.839	225.359	289.859
424	ENSMUSG00000002477	Snrpd1	not.active	-0.108987	0.999848	-0.121452	0.81465	-0.128301	0.279503	0.00166552	0.999733	0.0115897	0.973297	No		0.0435009	0.999917	0.0839007	0.377193	No		0.19125	0.117738	0.291625	0.000421843	No		0.249805	0.031502	0.383901	1.27885e-07	No		0.0119183	0.940565	No		0.0948916	0.497	-0.284728	0.000154665	736.321	664.809	693.616	804.396	666.237	725.81	718.946	887.077
425	ENSMUSG00000002486	Tchp	not.active	0.0617307	0.999848	0.105422	0.902525	0.0688865	0.779111	0.0213194	0.999733	-0.0529113	0.872304	No		-0.009161	0.999917	0.115752	0.360729	No		0.070063	0.69658	0.0196981	0.898725	No		0.0619992	0.718064	0.148407	0.308943	No		-0.0204265	0.92036	No		0.0843842	0.731742	-0.0452018	0.79412	241.744	258.122	259.284	275.785	265.742	274.266	279.604	283.972
426	ENSMUSG00000002489	Tiam1	not.active	0.0670941	0.999848	0.0239767	0.99609	0.0638557	0.828774	-0.0653825	0.999733	0.0318085	0.933906	No		0.0091824	0.999917	0.0732	0.582403	No		-0.152894	0.177698	-0.513586	1.44863e-07	No		-0.135112	0.334631	-0.427558	7.02466e-05	No		-0.232787	0.0152213	No		-0.138095	0.385678	0.261463	0.00634212	2982.57	3227.99	3069.01	2747.07	3047.83	2785.68	3329.49	2328.18
427	ENSMUSG00000002496	Tsc2	not.active	0.0599763	0.999848	0.12997	0.803037	0.238614	0.058796	0.0580025	0.999733	0.087826	0.448544	No		-0.0736339	0.999917	-0.159555	0.0161207	No		-0.0975587	0.35104	-0.26436	3.14053e-05	No		-0.182421	0.0352401	-0.426762	2.28045e-15	No		0.0471509	0.691381	No		-0.105358	0.324445	0.304054	1.65077e-06	3670.62	3901.63	3825.66	3570.16	4087.82	4017.57	3902.09	3262.38
428	ENSMUSG00000002500	Rpl3l	not.active	-0.00955186	0.999848	0.0503489	0.964841	0.24951	0.580387	0.0372341	0.999733	0.0293072	NA	No		-0.0139063	0.999917	-0.108794	NA	No		0.0313582	NA	0.413929	0.277265	No		-0.00453206	NA	0.123781	0.792299	No		0.131085	NA	No		0.00324564	NA	-0.0994144	0.802126	5.05401	4.73394	6.45268	6.95051	6.58253	8.37943	5.50479	8.93094
429	ENSMUSG00000002504	Slc9a3r2	not.active	0.0552505	0.999848	0.0913307	0.879336	0.192111	0.0595333	0.0215652	0.999733	0.0912907	0.448722	No		-0.024187	0.999917	-0.215433	0.00694466	No		0.0529234	0.737506	0.0887971	0.494666	No		0.0266651	0.85882	-0.130636	0.260945	No		0.108765	0.410346	No		-0.0940728	0.586952	0.0186512	0.916944	991.977	1045.57	1036.19	1081.98	1063.31	1055.76	975.262	1047.01
430	ENSMUSG00000002524	Puf60	not.active	-0.00864874	0.999848	0.00477018	0.99871	-0.0105818	0.94574	0.010702	0.999733	-0.0156419	0.949164	No		-0.00573863	0.999917	-0.12509	0.0455699	No		0.0620438	0.637236	0.132568	0.136123	No		0.0579002	0.654947	0.00850997	0.944534	No		0.109478	0.296485	No		-0.0103004	0.965056	-0.0259706	0.847194	3620.2	3601.34	3606.69	3781.21	3632.65	3568.88	3303.72	3651.83
431	ENSMUSG00000002546	Golga2	not.active	0.0515215	0.999848	0.0972639	0.88173	0.0602267	0.703463	0.0356022	0.999733	-0.048446	0.731248	No		-0.0619457	0.999917	-0.127309	0.0395294	No		-0.000943099	0.99302	-0.100611	0.185779	No		-0.0685975	0.474181	-0.227831	0.000136113	No		0.0590953	0.613974	No		-0.0608211	0.660364	0.152774	0.0585875	3515.37	3690.76	3596.93	3603.24	3795.88	3499.35	3367.73	3157.12
432	ENSMUSG00000002550	Uck1	not.active	-0.072933	0.999848	-0.0129035	0.99609	-0.0147876	0.915381	0.0608004	0.999733	-0.00136615	0.996449	No		-0.023119	0.999917	-0.0592635	0.405763	No		-0.0887725	0.453899	-0.177588	0.0432708	No		-0.11332	0.322363	-0.232776	0.00726275	No		0.00135995	0.992611	No		-0.049487	0.79011	0.170131	0.113176	1027.83	962.536	992.269	933.546	1019.36	981.9	979.925	872.819
433	ENSMUSG00000002565	Scin	none	0.00122855	NA	0.0137162	NA	-0.00724064	NA	0.00537866	NA	-0.0328783	NA	No		-0.00947656	NA	0.00130134	NA	No		0.00305357	NA	-0.0185303	NA	No		-0.0321432	NA	-0.00684137	NA	No		-0.00430428	NA	No		-0.00075186	NA	-0.00011322	NA	0.49052	0.348964	0.0751891	0.20963	0.718505	0.0708078	0.338582	0.106188
434	ENSMUSG00000002578	Ikzf4	not.active	0.0780221	0.999848	-0.00225639	0.999206	-0.16638	0.265012	-0.0962802	0.999733	-0.165189	0.157731	No		-0.0251901	0.999917	0.263415	0.006901	No		0.0699974	0.574135	-0.421492	5.42505e-06	No		0.0425423	0.762153	-0.132507	0.212766	No		-0.343532	0.000678416	No		-0.0655241	0.769787	0.0479895	0.736407	361.676	392.252	351.41	372.045	361.034	299.456	392.172	295.123
435	ENSMUSG00000002580	Mien1	not.active	-0.123973	0.999848	-0.0737552	0.94141	-0.010104	0.969156	0.0740962	0.999733	0.07535	0.483079	No		-0.0609336	0.999917	-0.0642176	0.43646	No		0.175433	0.00821682	0.268914	0.00624446	No		0.110352	0.188403	0.206816	0.0348122	No		0.068202	0.566667	No		0.00677016	0.976236	-0.202252	0.0552321	1699.92	1505.76	1519.94	1723.3	1598.03	1698.06	1618.91	1973.2
436	ENSMUSG00000002588	Pon1	none	0.000824915	NA	NA	NA	NA	NA	NA	NA	NA	NA	No		NA	NA	NA	NA	No		NA	NA	NA	NA	No		NA	NA	NA	NA	No		NA	NA	No		NA	NA	NA	NA	0.250688	0.206387	0	0	0	0	0	0.131025
437	ENSMUSG00000002602	Axl	not.active	0.0546938	0.999848	0.0941297	0.941704	0.230807	0.309789	0.0223189	0.999733	0.0875822	0.829534	No		0.0556638	0.999917	-0.0417982	0.852402	No		0.140758	0.564245	0.851849	1.69114e-05	No		0.219815	0.337129	0.809998	5.92778e-06	No		0.248935	0.224054	No		0.1736	0.41836	-0.551991	0.0010197	200.83	216.038	241.003	276.997	221.943	291.254	230.201	448.181
438	ENSMUSG00000002603	Tgfb1	none	0.0770889	0.999848	0.0947266	0.943875	0.662493	0.0105659	-0.0370018	0.999733	0.406615	0.0690661	No		-0.00447243	0.999917	-0.14491	0.466863	No		0.135856	0.624719	0.780808	0.00100379	No		0.160774	0.521099	0.547407	0.0301202	No		0.143862	0.607385	No		-0.0162582	0.968596	-0.546594	0.0148798	33.4619	43.6396	38.8833	48.0466	40.1941	61.3164	52.9376	100.659
439	ENSMUSG00000002608	Ccdc97	not.active	0.0449003	0.999848	0.0922999	0.868396	0.12049	0.264935	0.0297891	0.999733	0.0189508	0.94417	No		-0.0535011	0.999917	-0.157422	0.0753704	No		0.0159874	0.924507	-0.0534876	0.659123	No		-0.0456385	0.72704	-0.216563	0.00469824	No		0.0885284	0.495198	No		-0.0653136	0.681705	0.137407	0.12557	1032.22	1076.66	1049.66	1066.79	1106.84	1068.85	1003.75	970.922
440	ENSMUSG00000002617	Zfp40	late.downreg	0.109569	0.999848	-0.00394853	0.999142	-0.793974	1.57762e-16	-0.119314	0.999733	-0.744492	2.89867e-13	No		0.0308025	0.999917	0.21322	0.113873	No		-0.0136637	0.953785	0.340866	0.0190533	No		0.030829	0.877799	0.593691	1.41299e-06	No		-0.0104758	0.965297	No		0.205492	0.137952	-0.356785	0.00265824	511.791	577.119	530.31	523.476	509.339	344.747	348.414	447.306
441	ENSMUSG00000002625	Akap8l	late.induced	0.0998985	0.999848	0.176059	0.174883	0.282468	0.000432867	0.0624469	0.999733	0.0911738	0.446276	No		-0.0661834	0.999917	-0.147548	0.0562157	No		0.135643	0.0695375	0.126331	0.0887397	No		0.0629608	0.522602	-0.0245038	0.812618	No		0.106421	0.213097	No		-0.0391004	0.817296	-0.0239123	0.793435	1561.33	1696.61	1681.6	1858.14	1779.87	1844.67	1716.66	1886.88
442	ENSMUSG00000002633	Shh	late.induced	0.0367131	0.999848	0.416313	0.00982833	0.998028	1.50679e-05	0.290954	0.04635	0.283197	0.284488	No		-0.127518	0.999917	-0.251258	0.160442	No		-0.134533	0.583722	0.0561988	0.870291	No		-0.354125	0.0766995	-0.328162	0.243392	No		0.169901	0.492021	No		-0.0983571	0.721762	0.129666	0.638041	43.3962	45.8696	60.2558	52.7973	76.8233	86.2584	75.8879	78.7234
443	ENSMUSG00000002635	Pdcd2l	not.active	-0.0793201	0.999848	-0.0788894	0.94141	-0.217719	0.0842331	0.00887994	0.999733	-0.116711	0.572496	No		-0.0476416	0.999917	-0.0147152	0.91972	No		0.141187	0.322778	0.116714	0.283636	No		0.0786141	0.637588	0.103928	0.388315	No		0.0298021	0.886219	No		0.0168476	0.960738	-0.0905975	0.533473	416.257	384.963	365.643	410.718	389.419	364.157	353.321	388.224
444	ENSMUSG00000002658	Gtf2f1	not.active	-0.0207505	0.999848	0.0468939	0.979962	0.0343864	0.856632	0.0624672	0.999733	-0.0210747	0.957648	No		-0.0420054	0.999917	-0.026883	0.833545	No		0.104594	0.413584	0.0820551	0.383761	No		0.0482749	0.767445	0.0563098	0.564187	No		0.0633128	0.659588	No		0.0362717	0.876177	-0.0223438	0.848075	1732.36	1701	1715.34	1860.79	1801.52	1823.92	1745.79	1858.59
445	ENSMUSG00000002660	Clpp	not.active	-0.0752057	0.999848	0.0328933	0.985025	-0.0141326	0.948606	0.105206	0.999733	-0.0496754	0.849887	No		-0.0873396	0.999917	-0.145398	0.108523	No		0.18994	0.0453323	0.373766	7.53449e-05	No		0.080987	0.584946	0.225564	0.0302548	No		0.123568	0.321753	No		-0.0165364	0.955276	-0.245737	0.0260005	947.548	884.531	895.456	1032.35	976.205	929.275	849.837	1115.36
446	ENSMUSG00000002661	Alkbh7	not.active	-0.0343472	0.999848	-0.0387364	0.983639	-0.0293691	0.902265	0.00307552	0.999733	0.0203133	0.957424	No		0.0306106	0.999917	-0.178055	0.0960463	No		0.15115	0.246826	0.403063	0.000863279	No		0.197228	0.093885	0.218874	0.0733371	No		0.141161	0.338407	No		-0.0329723	0.904369	-0.254496	0.0425367	276.087	267.235	274.263	309.701	269.345	265.639	239.934	322.113
447	ENSMUSG00000002664	Pspn	none	-0.00209591	NA	-0.00299527	NA	-0.0246826	NA	0.00184229	NA	-0.0101137	NA	No		0.000641802	NA	0.0432909	NA	No		0.0324607	NA	0.0514236	0.906768	No		0.0328395	NA	0.15777	NA	No		-0.0379331	NA	No		0.00390795	NA	-0.0778723	NA	0.380768	0	0.487379	0.913227	0.303084	0.426905	0.840004	0.882249
448	ENSMUSG00000002668	Dennd1c	none	0.0150811	0.999848	0.0120335	NA	0.164905	NA	-0.0149489	NA	0.0670794	NA	No		0.0349692	NA	-0.0148302	NA	No		-0.046368	NA	0.633623	0.0873972	No		0.0821394	NA	0.52572	0.165346	No		-0.0248764	NA	No		-0.0198867	NA	-0.540943	0.0569817	2.44534	3.06152	4.44836	3.60381	2.42721	2.99755	3.16947	6.91296
449	ENSMUSG00000002679	Med6	late.downreg	-0.0282116	0.999848	-0.101993	0.903426	-0.324259	0.0106937	-0.0666947	0.999733	-0.196021	0.144507	No		0.0646774	0.999917	0.0435225	0.779817	No		0.080629	0.566539	0.382316	0.000652043	No		0.163834	0.197374	0.436648	1.04947e-05	No		-0.038837	0.861932	No		0.00888496	0.977639	-0.421163	0.000160292	267.762	259.485	259.155	274.376	244.69	211.144	218.842	287.253
450	ENSMUSG00000002688	Prkd1	not.active	-0.0377144	0.999848	0.0799473	0.944855	0.0473834	0.853747	0.105279	0.999733	-0.0467736	0.901346	No		-0.0472928	0.999917	-0.128676	0.355232	No		0.0162544	0.944677	0.267852	0.0305217	No		-0.0532841	0.787729	0.122449	0.432435	No		0.219128	0.099763	No		0.0746679	0.761729	-0.0384475	0.818901	265.296	256.587	271.295	275.928	285.87	295.038	250.326	303.58
451	ENSMUSG00000002699	Lcp2	not.active	-0.0389041	0.999848	-0.00627049	0.999142	-0.262613	0.240161	0.038549	0.999733	-0.229427	0.30785	No		-0.0219303	0.999917	0.0275984	0.906208	No		-0.121613	0.602411	-0.27171	0.305549	No		-0.160498	0.443249	-0.233413	0.392312	No		0.0524742	0.862084	No		0.0625949	0.847819	0.303996	0.207566	122.571	115.943	116.963	105.2	121.716	107.217	102.274	82.4067
452	ENSMUSG00000002718	Cse1l	not.active	0.0132171	0.999848	-0.0780169	0.91175	-0.0430498	0.769152	-0.089359	0.999733	0.0422687	0.855859	No		0.0586738	0.999917	0.168642	0.0930239	No		-0.139417	0.264934	-0.423494	2.76979e-05	No		-0.0635765	0.644511	-0.241851	0.00859966	No		-0.151833	0.204705	No		0.0225651	0.919806	0.256932	0.00394167	2518.34	2557.37	2505.03	2256.65	2365.75	2489.27	2793.13	2082.72
453	ENSMUSG00000002728	Naa20	late.downreg	-0.069685	0.999848	-0.179868	0.175447	-0.28228	0.00203382	-0.0928893	0.999733	-0.0879466	0.574543	No		0.0429391	0.999917	0.10834	0.313942	No		0.162203	0.0958692	0.236559	0.00472534	No		0.218345	0.00628804	0.356139	7.51748e-06	No		-0.034926	0.817774	No		0.0741415	0.676865	-0.276584	0.000151799	851.487	803.951	769.946	868.502	742.218	737.107	762.009	905.838
454	ENSMUSG00000002731	Prkra	not.active	-0.00536726	0.999848	-0.00119649	0.999381	-0.0146761	0.959207	0.00243246	0.999733	-0.0132863	0.973858	No		-0.0115869	0.999917	-0.0139879	0.924377	No		0.0968095	0.499711	0.203943	0.0301916	No		0.0836583	0.53933	0.190287	0.0838016	No		0.0325219	0.837499	No		0.0193213	0.950617	-0.173823	0.0809126	604.005	603.116	597.733	641.607	603.196	606.882	593.655	689.377
455	ENSMUSG00000002732	Fkbp7	not.active	-0.0396986	0.999848	0.0582449	0.979962	0.188877	0.654375	0.0896063	0.999733	0.0525866	0.936566	No		-0.0384646	0.999917	0.00204643	NA	No		0.17215	0.503836	0.467313	0.0413944	No		0.0767303	0.800501	0.438395	0.101218	No		0.125849	0.663418	No		0.0720402	NA	-0.248704	0.357887	24.1966	20.083	24.7053	30.0648	27.3861	34.3009	28.6449	41.0425
456	ENSMUSG00000002733	Plekha3	late.downreg	-0.031512	0.999848	-0.134831	0.70733	-0.489345	7.63608e-07	-0.0971348	0.999733	-0.331516	0.00049732	No		0.080776	0.999917	0.122035	0.265248	No		0.0457232	0.708973	0.228099	0.0168005	No		0.142518	0.16693	0.361726	0.000442331	No		0.0463611	0.753324	No		0.157977	0.283763	-0.184268	0.0685974	634.754	616.064	607.095	630.797	566.941	506.65	492.637	583.63
457	ENSMUSG00000002741	Ykt6	not.active	-0.0739013	0.999848	-0.0481779	0.968322	-0.001781	0.993432	0.0293818	0.999733	0.0502813	0.788748	No		0.036644	0.999917	0.0225995	0.835435	No		-0.0478347	0.703333	-0.10541	0.269066	No		-0.00204648	0.988235	-0.0780592	0.481078	No		0.0049819	0.975809	No		0.0290698	0.904369	0.102141	0.345078	3735.26	3511.3	3701.7	3580.05	3595	3821.26	3810.9	3562.44
458	ENSMUSG00000002748	Baz1b	late.downreg	0.0493761	0.999848	-0.00944361	0.99869	-0.28034	0.0108161	-0.0676576	0.999733	-0.266253	0.00233584	No		0.0319619	0.999917	0.0892636	0.378192	No		-0.0906062	0.38839	-0.0743311	0.417536	No		-0.0505084	0.671692	0.0229972	0.851079	No		-0.00990945	0.959899	No		0.0738822	0.726842	0.0571952	0.673431	2520.17	2637.3	2558.31	2400.73	2494.27	2178.92	2211.48	2105.99
459	ENSMUSG00000002763	Pex6	not.active	-0.0233716	0.999848	0.0199638	0.99609	0.0828446	0.544235	0.0404736	0.999733	0.057918	0.772893	No		-0.0176661	0.999917	-0.196773	0.0318893	No		0.0263913	0.8949	0.072768	0.568804	No		0.00605087	0.978533	-0.133687	0.124797	No		0.132264	0.318061	No		-0.0584602	0.739359	0.060137	0.630096	1597.44	1563.98	1587.38	1624.12	1622.78	1610.41	1467.18	1552.66
460	ENSMUSG00000002767	Mrpl2	not.active	-0.0427019	0.999848	0.0205655	0.993831	-0.0581692	0.703584	0.0613083	0.999733	-0.0788795	0.634511	No		-0.0293266	0.999917	-0.156254	0.106757	No		0.0974564	0.369479	0.306765	0.00379882	No		0.0647343	0.616009	0.146301	0.179867	No		0.128429	0.307056	No		-0.0250303	0.919048	-0.17839	0.1009	626.194	601.827	615.88	664.22	637.377	587.28	537.75	671.261
461	ENSMUSG00000002768	Mea1	not.active	-0.0373499	0.999848	0.0332635	0.981184	0.121042	0.0859316	0.065087	0.999733	0.0819292	0.566432	No		-0.0430393	0.999917	-0.16256	0.0181825	No		0.145111	0.183214	0.225063	0.00583769	No		0.0956208	0.449547	0.0616068	0.519845	No		0.078883	0.450806	No		-0.0785361	0.542684	-0.149845	0.0766859	2142.8	2075.09	2108.1	2352.94	2199.69	2203.61	2085.3	2458.85
462	ENSMUSG00000002769	Gnmt	not.active	-0.0279679	0.999848	-0.0266383	0.993831	-0.277927	0.522859	0.0197558	0.999733	-0.133528	NA	No		-0.0139247	0.999917	0.0279647	NA	No		0.160944	NA	0.861358	0.00485848	No		0.113046	NA	0.854736	0.008222	No		0.225033	NA	No		0.119637	NA	-0.343605	0.249915	8.64018	7.00273	7.73876	10.0859	8.17528	10.4758	6.77482	15.0642
463	ENSMUSG00000002771	Grin2d	late.induced	0.0546173	0.999848	0.168984	0.718064	0.337694	0.0316607	0.0597989	0.999733	0.128948	0.53114	No		-0.128199	0.999917	-0.217714	0.133092	No		0.232999	0.0979276	0.153728	0.3544	No		0.0622387	0.727528	-0.107268	0.471069	No		0.131855	0.497756	No		-0.0889002	0.694554	-0.00999681	0.955999	1062.34	1148.87	1072.46	1289.5	1232.66	1251.66	1132.01	1271.52
464	ENSMUSG00000002778	Kdelr1	not.active	-0.0736571	0.999848	-0.051123	0.959644	-0.139768	0.153711	0.024072	0.999733	-0.0818263	0.583427	No		-0.0150148	0.999917	-0.00496249	0.963281	No		0.0268442	0.793753	0.0602028	0.476805	No		0.0127051	0.927723	0.0580142	0.529359	No		0.0285037	0.841625	No		0.0250417	0.91972	-0.0369056	0.750432	1830.73	1723.22	1728.48	1766.98	1756.86	1692.16	1655.31	1737.64
465	ENSMUSG00000002781	Tmem143	not.active	0.0381182	0.999848	0.0203157	0.993831	0.0756935	0.620835	-0.0275586	0.999733	0.0526813	0.802181	No		-0.0108913	0.999917	-0.168025	0.0866581	No		-0.0437065	0.803786	-0.132768	0.291635	No		-0.0566517	0.700099	-0.306753	0.00564004	No		0.0901803	0.472924	No		-0.0741259	0.679126	0.213056	0.0544947	686.649	712.952	681.874	662.554	694.123	675.199	638.457	585.56
466	ENSMUSG00000002791	Pdxk-ps	none	0.00477677	NA	0.0390393	NA	0.0771233	NA	0.015386	NA	-0.0298438	NA	No		-0.0237547	NA	0.0214384	NA	No		0.0942884	NA	-0.0645421	0.889948	No		0.000501333	NA	0.0601402	0.88116	No		-0.0605784	NA	No		-0.008901	NA	-0.107802	NA	0.490987	0.886196	0.431966	1.65761	1.58533	0.734597	1.80449	1.55425
467	ENSMUSG00000002797	Ggct	not.active	-0.0530294	0.999848	-0.0786785	0.917959	-0.101365	0.512808	-0.0136727	0.999733	-0.0150768	0.96441	No		0.033563	0.999917	0.0652716	0.633473	No		0.0531277	0.764673	0.0288871	0.851534	No		0.0990314	0.447821	0.104367	0.314957	No		-0.0744049	0.652876	No		-0.00161857	0.995087	-0.11082	0.23307	594.093	563.147	572.043	598.275	554.699	547.512	584.665	600.053
468	ENSMUSG00000002799	Jag2	not.active	0.0400528	0.999848	0.0480083	0.978745	-0.149646	0.239169	-0.00427849	0.999733	-0.202352	0.0112132	No		-0.0484812	0.999917	-0.160005	0.101197	No		0.110906	0.266824	0.118458	0.29657	No		0.0560067	0.648836	-0.0521348	0.582081	No		0.0558713	0.749434	No		-0.0987884	0.530667	-0.0652178	0.587895	1333.9	1386.52	1323.41	1436.32	1383.39	1107.27	1061.87	1164.52
469	ENSMUSG00000002803	Btbd6	not.active	-0.0274004	0.999848	-0.0113413	0.996228	-0.0815809	0.548945	0.0152623	0.999733	-0.0680846	0.729223	No		-0.0721678	0.999917	-0.144219	0.139604	No		-0.0164101	0.92728	-0.0224183	0.856118	No		-0.104255	0.371068	-0.173435	0.0631862	No		0.0880882	0.54013	No		-0.0484832	0.835582	0.106414	0.323099	840.122	820.375	771.541	766.679	830.958	763.989	714.196	708.588
470	ENSMUSG00000002804	Nudt14	not.active	-0.0977833	0.999848	-0.104294	0.912546	-0.150616	0.502576	0.0197874	0.999733	-0.0179636	0.972412	No		-0.00297281	0.999917	0.030974	0.87286	No		0.140673	0.376424	0.243248	0.115618	No		0.134011	0.455458	0.280316	0.0768012	No		0.111457	0.566869	No		0.124982	0.579758	-0.119219	0.474285	160.337	139.993	141.83	158.716	143.283	160.025	144.862	176.525
471	ENSMUSG00000002808	Epdr1	not.active	0.0266684	0.999848	-0.00937576	0.996307	0.00538667	0.973333	-0.0395312	0.999733	0.0133825	0.956453	No		0.0266275	0.999917	-0.0398478	0.71037	No		0.00502864	0.978648	0.262017	0.0078874	No		0.0391563	0.760039	0.224894	0.00796482	No		0.140719	0.234772	No		0.100197	0.487129	-0.120359	0.276441	1266.12	1303.71	1283.9	1291.3	1255.39	1373.96	1241.61	1504.88
472	ENSMUSG00000002812	Flii	not.active	0.0880287	0.999848	0.10939	0.794032	0.0985475	0.465006	0.00527655	0.999733	-0.0212661	0.940188	No		-0.0171035	0.999917	-0.120373	0.225848	No		0.0552286	0.69772	0.106404	0.378079	No		0.0378083	0.768707	-0.0180242	0.907102	No		0.0935042	0.488294	No		-0.0236055	0.928428	-0.01525	0.924339	1478.01	1601.96	1578.8	1649.39	1607.74	1553.19	1454.06	1577.46
473	ENSMUSG00000002814	Top3a	late.downreg	0.024095	0.999848	-0.0713792	0.959644	-0.683302	3.11382e-06	-0.0890087	0.999733	-0.548911	7.28158e-05	No		0.045283	0.999917	0.156297	0.333731	No		-0.0504492	0.808072	0.252751	0.114218	No		0.0187563	0.936208	0.445803	0.0035717	No		-0.0144578	0.96283	No		0.104984	0.692982	-0.265304	0.147908	126.643	131.214	124.237	120.917	117.914	88.1693	86.6621	105.807
474	ENSMUSG00000002820	Atg4d	not.active	0.0202009	0.999848	-0.0324349	0.984487	-0.177681	0.134733	-0.0562043	0.999733	-0.139322	0.18621	No		-0.0260738	0.999917	-0.155758	0.0896645	No		0.117662	0.472408	0.216004	0.0315339	No		0.0897546	0.482753	0.0562234	0.657553	No		0.12054	0.348778	No		-0.029874	0.904886	-0.0944137	0.441938	535.651	548.934	506.832	559.305	523.85	464.394	426.461	501.074
475	ENSMUSG00000002825	Qtrt1	not.active	0.0240603	0.999848	-0.0609811	0.965979	-0.120651	0.49223	-0.0812716	0.999733	-0.0429841	0.89055	No		0.0319725	0.999917	-0.167297	0.141153	No		0.212442	0.0416717	0.562096	1.60228e-09	No		0.254231	0.0284411	0.381292	2.99858e-05	No		0.173763	0.231027	No		0.00570548	0.98541	-0.374765	0.000137067	280.247	288.763	272.412	320.262	267.038	259.331	226.169	338.317
476	ENSMUSG00000002831	Plin4	none	0.0250369	NA	0.0118163	NA	0.117194	NA	-0.0228796	NA	0.0329441	NA	No		-0.00249558	NA	0.0297591	NA	No		-0.0322871	NA	-0.349084	0.382688	No		-0.0324601	NA	-0.159177	0.68233	No		-0.00984249	NA	No		0.0123486	NA	0.190166	0.478909	1.25272	2.74481	1.26246	0.863322	1.40317	2.7309	2.37931	1.15482
477	ENSMUSG00000002833	Hdgfl2	not.active	0.00922329	0.999848	0.0398049	0.979962	0.051392	0.663094	0.0258009	0.999733	0.00651045	0.986582	No		-0.025497	0.999917	-0.167804	0.0220814	No		0.0905512	0.373698	0.194668	0.00206372	No		0.0612974	0.636387	0.0227773	0.811421	No		0.0933965	0.314426	No		-0.0702174	0.613891	-0.105292	0.117068	2491.27	2513.56	2502.2	2679.8	2569.68	2450.17	2296.72	2645.4
478	ENSMUSG00000002835	Chaf1a	not.active	0.0384658	0.999848	0.101806	0.903426	-0.064621	0.752915	0.0478844	0.999733	-0.176848	0.243867	No		-0.040716	0.999917	-0.105745	0.367019	No		-0.0459519	0.801633	-0.00385254	0.982868	No		-0.0962271	0.550084	-0.113151	0.402072	No		0.0286179	0.883702	No		-0.0638299	0.795263	0.0294254	0.865636	262.928	274.899	273.875	265.47	287.211	241.345	234.471	234.723
479	ENSMUSG00000002844	Adprh	not.active	-0.0184548	0.999848	-0.0197982	0.993705	-0.0217678	0.877892	-0.000260173	0.999733	-0.000529742	0.998257	No		0.00454803	0.999917	-0.101204	0.252205	No		0.0964218	0.43204	0.143534	0.194696	No		0.106496	0.260571	0.0422543	0.720864	No		0.0922474	0.451026	No		-0.00650545	0.975446	-0.0547063	0.655699	2592.69	2555.77	2555.92	2751.25	2553.64	2540.38	2383.19	2656
480	ENSMUSG00000002845	Tmem39a	not.active	0.0585055	0.999848	0.0505128	0.981184	0.105592	0.630261	-0.0236709	0.999733	0.0401387	0.925367	No		-0.0320879	0.999917	-0.0467249	0.78036	No		0.0997253	0.624819	0.168717	0.293228	No		0.0545192	0.800333	0.118507	0.4879	No		-0.000812998	0.996941	No		-0.0384139	0.908292	-0.167687	0.32403	134.082	144.357	134.532	145.95	141.864	139.772	139.544	155.859
481	ENSMUSG00000002846	Timmdc1	not.active	0.0433668	0.999848	0.0430406	0.979962	-0.0122837	0.95001	-0.00784709	0.999733	-0.0578489	0.801181	No		-0.00327933	0.999917	-0.116314	0.192318	No		0.0502628	0.724813	0.198436	0.0341843	No		0.0519285	0.725699	0.0801055	0.482328	No		0.0820719	0.488854	No		-0.0303348	0.894658	-0.119419	0.250983	529.817	554.383	543.534	567.758	550.763	513.108	486.051	564.949
482	ENSMUSG00000002847	Pla1a	not.active	0.0167881	0.999848	0.110307	0.922189	0.0104955	0.986181	0.050351	0.999733	-0.170351	0.666991	No		-0.0208281	0.999917	-0.0375717	NA	No		0.176755	0.472255	0.631366	0.0123023	No		0.170328	0.519044	0.53847	0.0558587	No		0.127448	0.670763	No		0.047354	NA	-0.350496	0.209753	21.4448	23.1572	23.9841	34.6146	26.8839	25.6235	21.472	36.6085
483	ENSMUSG00000002870	Mcm2	not.active	0.0247387	0.999848	0.0927319	0.935711	-0.0564134	0.825153	0.0518333	0.999733	-0.162143	0.434193	No		-0.0637055	0.999917	-0.083047	0.544089	No		0.00527659	0.982456	0.327059	0.0101491	No		-0.0856128	0.641176	0.241825	0.0969341	No		0.0087644	0.968786	No		-0.062954	0.814943	-0.319547	0.0178575	201.665	206.524	201.103	204.599	221.63	181.502	183.39	235.124
484	ENSMUSG00000002871	Tpra1	not.active	0.00652206	0.999848	0.0320629	0.992647	-0.0804368	0.738783	0.0192482	0.999733	-0.113781	0.610491	No		-0.0560086	0.999917	-0.095117	0.498139	No		0.193094	0.191137	0.297928	0.00894387	No		0.121343	0.445678	0.192122	0.151266	No		0.109825	0.459824	No		0.00898689	0.977097	-0.186376	0.106695	488.383	489.725	465.848	544.875	498.627	458.215	424.874	527.933
485	ENSMUSG00000002881	Nab1	late.induced	0.0103718	0.999848	0.030693	0.984487	0.258049	0.00539797	0.0130032	0.999733	0.220144	0.00669522	No		-0.0582129	0.999917	0.030342	0.812033	Yes	-17.234	0.014317	0.946891	-0.272889	0.0496707	No		-0.0598236	0.66134	-0.238702	0.0738407	No		-0.0687014	0.684196	No		-0.0336847	0.894658	0.189041	0.208054	1565.08	1585.03	1515.97	1532.4	1603.77	1834.05	1937.08	1603.41
486	ENSMUSG00000002885	Adgre5	not.active	0.0375751	0.999848	0.0626823	0.979962	0.183862	0.49223	0.00234149	0.999733	0.0710565	0.876584	No		-0.0224562	0.999917	-0.0316213	0.88659	No		0.305753	0.103658	0.720424	6.18049e-05	No		0.259841	0.215745	0.687661	2.61298e-05	No		0.147189	0.561455	No		0.0867616	0.766226	-0.520423	0.00254499	57.397	61.4289	59.4073	79.8191	60.9815	76.1309	64.4726	111.836
487	ENSMUSG00000002897	Il17ra	not.active	0.0133454	0.999848	0.0374305	0.993705	-0.0763939	0.805823	0.0150607	0.999733	-0.115823	0.739333	No		-0.0104158	0.999917	-0.0788066	0.653855	No		-0.0436546	0.866298	0.063406	0.759687	No		-0.0557985	0.830097	-0.0256129	0.909873	No		-0.0634276	0.795069	No		-0.116822	0.630769	-0.139843	0.427754	122.963	125.955	124.887	121.179	129.016	102.076	107.202	112.665
488	ENSMUSG00000002900	Lamb1	not.active	0.0737293	0.999848	0.107548	0.920773	0.308061	0.166931	0.00170046	0.999733	0.131889	0.740014	No		-0.00192462	0.999917	-0.119676	0.56079	No		0.0428264	0.894767	0.277432	0.338356	No		0.0436702	0.884792	0.0985051	0.782185	No		0.146473	0.598409	No		0.00832995	0.982232	-0.082253	0.803065	1700.63	1895.8	1892.42	1981.87	1898.36	2189.86	1876.94	2368.26
489	ENSMUSG00000002908	Kcnn1	not.active	-0.027852	0.999848	0.00137975	0.999381	0.0107358	0.977913	0.031658	0.999733	0.00761247	0.990912	No		-0.0105774	0.999917	-0.134115	0.432702	No		0.0170566	0.95261	0.000875196	0.997552	No		0.00132265	0.996118	-0.163287	0.414637	No		0.0942905	0.680248	No		-0.0417669	0.904376	0.0960875	0.633945	749.16	720.044	732.028	745.782	747.359	717.347	669.156	672.101
490	ENSMUSG00000002910	Arrdc2	not.active	-0.0231399	0.999848	-0.0845224	0.936169	-0.186781	0.362083	-0.0539388	0.999733	-0.0825585	0.761328	No		-0.0812734	0.999917	-0.295608	0.0275574	No		0.157046	0.39286	0.27773	0.022915	No		0.0434829	0.793987	-0.0765297	0.653278	No		0.272036	0.032615	No		-0.0458672	0.876759	0.0104823	0.946232	395.264	382.919	329.706	375.006	363.49	328.554	267.025	326.714
491	ENSMUSG00000002930	Ppp1r17	not.active	-0.106144	0.999848	-0.155533	0.821597	-0.14409	0.747571	0.035632	0.999733	0.157149	0.703935	No		-0.0123231	0.999917	-0.0660705	NA	No		-0.00165162	0.995778	-0.150926	0.665884	No		-0.0274969	NA	-0.251987	0.437377	No		-0.115817	0.70419	No		-0.109753	NA	-0.0278362	0.944619	22.4736	14.9561	16.5317	16.3091	17.3192	15.9951	18.2584	16.6639
492	ENSMUSG00000002944	Cd36	not.active	-0.0575475	0.999848	-0.117826	0.91175	-0.199443	0.394033	-0.04492	0.999733	-0.0108705	0.988452	No		0.061115	0.999917	0.115442	0.459426	No		-0.0538571	0.868938	0.606877	2.65719e-05	No		0.16432	0.48586	0.735433	8.69203e-06	No		-0.00670403	0.98155	No		0.0854937	0.770716	-0.573963	0.00083235	228.775	214.258	250.39	233.819	197.33	222.121	219.632	348.829
493	ENSMUSG00000002948	Map2k7	not.active	-0.0689125	0.999848	-0.0292313	0.983617	-0.164074	0.0755084	0.0418549	0.999733	-0.130032	0.1706	No		-0.011659	0.999917	-0.0540525	0.608545	No		0.07745	0.420232	0.0829703	0.425098	No		0.0664835	0.537052	0.029012	0.771693	No		0.0298805	0.858998	No		-0.0182252	0.94462	-0.0564736	0.597853	820.291	775.76	791.501	840.133	803.042	717.868	707.27	753.398
494	ENSMUSG00000002949	Timm44	not.active	-0.0069046	0.999848	-0.0107156	0.99609	0.0157103	0.926715	-0.00569069	0.999733	0.0259709	0.895163	No		-0.013473	0.999917	-0.107696	0.148683	No		0.114549	0.219629	0.158921	0.0182749	No		0.1026	0.190566	0.0507252	0.582794	No		0.0569802	0.618563	No		-0.0452209	0.805162	-0.106514	0.201295	1175.69	1172.3	1146.27	1251.32	1163.33	1143.84	1105.29	1244.02
495	ENSMUSG00000002957	Ap2a2	not.active	0.0234185	0.999848	0.0553486	0.940766	0.118898	0.222772	0.0247515	0.999733	0.0583325	0.672781	No		-0.0295009	0.999917	-0.0984578	0.179515	No		-0.227999	0.000232909	-0.519514	4.40451e-17	No		-0.258957	2.46949e-05	-0.616535	8.44542e-21	No		-0.0239122	0.860962	No		-0.111974	0.393182	0.480987	4.87328e-11	13404.5	13700.9	13611.4	11578.3	13962	13358.9	13636.8	9541.09
496	ENSMUSG00000002963	Pnkp	not.active	-0.0570403	0.999848	0.0510543	0.978745	0.254403	0.0577159	0.0968981	0.999733	0.179385	0.3444	No		6.56205e-05	0.999917	-0.110248	0.444329	No		-0.0447785	0.784709	-0.0104377	0.955204	No		-0.0399214	0.827135	-0.133488	0.38704	No		-0.059566	0.777859	No		-0.137984	0.534419	-0.0604098	0.743151	617.911	588.207	642.303	622.898	645.621	649.667	681.635	678.503
497	ENSMUSG00000002968	Med25	late.induced	0.047128	0.999848	0.0617352	0.943156	0.172345	0.0359087	0.00292024	0.999733	0.10004	0.432326	Yes	-12.2833	-0.0288975	0.999917	-0.189077	0.0171796	No		-0.00673158	0.970009	0.0120902	0.932251	No		-0.0392437	0.791799	-0.183653	0.0151304	No		0.0382979	0.802498	No		-0.142926	0.184197	0.0208237	0.874411	2030.68	2125.47	2066.63	2061.5	2129.89	2052	2001.13	2032.23
498	ENSMUSG00000002980	Bcam	not.active	0.0018302	0.999848	0.0644753	0.972451	0.12189	0.640923	0.034376	0.999733	0.0408822	0.932863	No		0.00545796	0.999917	-0.107261	0.545545	No		0.0337553	0.902627	0.512774	0.00122328	No		0.0434635	0.853747	0.38021	0.0255061	No		0.179614	0.36419	No		0.0527189	0.874333	-0.297917	0.0715038	119.987	118.76	125.137	130.493	124.383	140.625	118.302	175.42
499	ENSMUSG00000002981	Clptm1	not.active	-0.0143717	0.999848	0.0315889	0.982537	0.0811035	0.395166	0.0402874	0.999733	0.0435343	0.847093	No		-0.0278287	0.999917	-0.0873662	0.294318	No		-0.0495646	0.677883	-0.130686	0.118027	No		-0.0799032	0.521897	-0.217995	0.00353573	No		0.0165566	0.910156	No		-0.064406	0.683604	0.138938	0.118632	5787.36	5728.74	5766.08	5571.91	5924.22	5817.17	5770.65	5298.9
500	ENSMUSG00000002983	Relb	not.active	0.016484	0.999848	0.0742914	0.96317	0.195483	0.301857	0.0424345	0.999733	0.0695359	0.87022	No		-0.0472702	0.999917	-0.0226509	0.906999	No		0.0620529	0.82111	-0.031593	0.895406	No		-0.0221576	0.943214	-0.0577095	0.777348	No		-0.141306	0.535636	No		-0.132011	0.580791	-0.137409	0.507438	213.58	217.955	212.078	225.064	231.524	213.371	242.835	240.037
501	ENSMUSG00000002984	Tomm40	not.active	0.00730429	0.999848	0.0355543	0.983216	0.125993	0.207494	0.0214553	0.999733	0.0818439	0.636884	No		-0.0281799	0.999917	-0.240594	1.11111e-05	No		0.0834905	0.498446	0.174193	0.0365166	No		0.0495789	0.738839	-0.066811	0.494063	No		0.135137	0.16439	No		-0.093559	0.492295	-0.0405686	0.755232	2049.36	2069.44	2045.44	2181.65	2109.69	2089.58	1897.48	2161.4
502	ENSMUSG00000002985	Apoe	not.active	-0.00877845	0.999848	0.0427225	0.986715	0.100562	0.813948	0.0398178	0.999733	0.00893031	0.991279	No		0.00334368	0.999917	-0.0907114	0.674444	No		0.0964558	0.741105	0.670197	0.0193038	No		0.09282	0.754366	0.560898	0.0375717	No		0.217358	0.393918	No		0.0973395	0.728137	-0.358263	0.179839	18476.3	18084.7	20036.9	22459.1	19902	23223.9	18055.9	32666
503	ENSMUSG00000002996	Hbp1	late.downreg	-0.0156753	0.999848	-0.0880414	0.91175	-0.479963	1.71656e-05	-0.0606965	0.999733	-0.367022	0.000380127	No		0.0198175	0.999917	0.164758	0.221695	No		0.166355	0.137327	0.364781	0.0130425	No		0.195154	0.0528481	0.556777	1.13448e-05	No		-0.0175988	0.939922	No		0.144293	0.419784	-0.383205	0.00259699	431.139	426.473	409.092	460.913	399.786	343.995	347.453	455.943
504	ENSMUSG00000002997	Prkar2b	not.active	0.0264029	0.999848	-0.0587843	0.953058	-0.109651	0.478754	-0.0909354	0.999733	-0.0450771	0.83307	No		0.0654778	0.999917	0.0765081	0.514755	No		0.0267403	0.878388	0.0126632	0.94745	No		0.110911	0.281678	0.096892	0.535817	No		-0.0339967	0.820298	No		0.0451931	0.83085	-0.0529624	0.744062	3716.59	3819.58	3757.49	3838.74	3546.41	3560.13	3658.95	3715.64
505	ENSMUSG00000003031	Cdkn1b	late.induced	0.119384	0.999848	0.329539	5.92784e-06	0.711465	4.92355e-25	0.172558	0.304523	0.353823	9.60991e-08	No		-0.0649523	0.999917	0.0435968	0.649211	Yes	-28.5973	-0.251969	0.00485952	-0.485949	5.81169e-06	Yes	-26.1544	-0.331616	3.86059e-06	-0.437416	6.23831e-05	No		-0.112236	0.287268	No		-0.0614042	0.717124	0.355936	0.00185021	2799.25	3117.99	3393.29	2817.75	3586.75	4410.71	4804.19	3418.49
506	ENSMUSG00000003032	Klf4	late.induced	0.690372	1.51513e-22	3.40433	1.49068e-216	3.94556	4.66889e-76	0.545775	3.0794e-13	0.162144	0.682819	Yes	-43.6275	-0.337035	1.07323e-06	-0.826936	5.97482e-10	No		-0.220661	0.339396	1.78882	1.8407e-12	No		-1.06436	4.69303e-11	-0.0968017	0.814736	No		1.28571	3.13517e-17	No		0.0955352	0.698717	0.339124	0.190538	46.4487	295.41	492.375	322.731	1606.45	2436.11	380.713	1798.66
507	ENSMUSG00000003033	Ap1m1	not.active	0.0225031	0.999848	0.092911	0.821454	0.16159	0.0577159	0.0610887	0.999733	0.0613737	0.578054	No		-0.0596978	0.999917	-0.183718	0.0131601	No		0.0119157	0.936667	0.0108364	0.940617	No		-0.0520722	0.652907	-0.177568	0.0319768	No		0.112145	0.360471	No		-0.0648206	0.688688	0.0981495	0.385503	2204.49	2250.27	2245.89	2270.03	2362.89	2351.17	2166.93	2202.19
508	ENSMUSG00000003037	Rab8a	late.downreg	0.00415152	0.999848	-0.0721425	0.90729	-0.190206	0.0182117	-0.0770437	0.999733	-0.112928	0.227711	No		0.0342159	0.999917	0.012308	0.899408	No		0.0206186	0.867449	0.0158734	0.888349	No		0.061585	0.551948	0.0319345	0.762602	No		0.0499106	0.667224	No		0.0628671	0.667209	0.0277649	0.817073	1206.43	1211.29	1172.61	1190.32	1136.98	1101.44	1068.56	1088.2
509	ENSMUSG00000003038	Hmgn2	not.active	-0.0511379	0.999848	-0.0824674	0.940766	-0.0974787	0.655854	-0.0218265	0.999733	0.000789035	0.998623	No		0.0641266	0.999917	0.0635221	0.686924	No		0.0216166	0.924507	-0.00177123	0.993622	No		0.114191	0.480269	0.0736462	0.666742	No		-0.0446971	0.82078	No		0.0220552	0.949338	-0.0526067	0.752529	1165.96	1105.59	1156.48	1180.1	1082.53	1103.94	1147.72	1150.46
510	ENSMUSG00000003039	Fam32a	not.active	-0.0457859	0.999848	-0.0750424	0.843213	-0.127145	0.0965629	-0.0275644	0.999733	-0.048132	0.752648	No		0.0227152	0.999917	-0.00988173	0.917813	No		-0.0286982	0.821954	-0.0735254	0.268244	No		-0.00079429	0.995319	-0.0798718	0.309102	No		-0.0239571	0.804094	No		-0.0291587	0.859205	0.0423422	0.570385	2499.96	2411.99	2401.69	2355.66	2358.63	2236.2	2279.72	2179.94
511	ENSMUSG00000003051	Elf3	none	0.0312154	NA	0.00368634	NA	0.0496143	NA	-0.0363027	NA	0.0171442	NA	No		0.0117762	NA	-0.0145303	NA	No		0.0116451	NA	0.246314	0.418954	No		0.0555212	NA	0.137488	0.657282	No		-0.0028207	NA	No		-0.00801725	NA	-0.145479	NA	0.110219	2.20039	0.997653	1.07703	0.340627	0.333027	0.310791	1.38109
512	ENSMUSG00000003053	Cyp2c29	none	NA	NA	NA	NA	NA	NA	NA	NA	NA	NA	No		NA	NA	NA	NA	No		NA	NA	0.0477118	NA	No		NA	NA	0.0308482	NA	No		NA	NA	No		NA	NA	-0.0201919	NA	0	0	0	0	0	0	0.248922	0.237214
513	ENSMUSG00000003062	Stard3nl	not.active	-0.08555	0.999848	-0.141966	0.798659	-0.224294	0.12597	-0.0441041	0.999733	-0.0517316	0.832805	No		0.043098	0.999917	0.0648201	0.59852	No		0.0887453	0.504436	0.0990578	0.413097	No		0.141484	0.295092	0.173071	0.0718055	No		0.0413372	0.796105	No		0.105867	0.487129	-0.0622541	0.59212	1706.23	1566.75	1563.3	1670.53	1505.22	1570.55	1528.71	1647.64
514	ENSMUSG00000003068	Stk11	late.induced	0.0506002	0.999848	0.0917968	0.874254	0.257263	0.000254086	0.0265967	0.999733	0.152539	0.100342	Yes	-15.854	-0.044494	0.999917	-0.249033	8.97037e-05	No		0.0739137	0.542438	0.166857	0.0646228	No		0.0233438	0.879605	-0.085939	0.364256	No		0.112388	0.272399	No		-0.128814	0.203177	-0.0570306	0.621339	1897.17	1990.19	1952.91	2066.5	2038.57	2066.31	1909.25	2162.7
515	ENSMUSG00000003070	Efna2	late.downreg	-0.00188653	0.999848	-0.050725	0.960745	-0.347585	0.00201441	-0.0464095	0.999733	-0.283136	0.0110713	No		0.0150812	0.999917	-0.103083	0.424387	No		0.0646061	0.678117	0.332464	0.000795409	No		0.0833381	0.578359	0.219794	0.0754811	No		0.257931	0.0216063	No		0.132809	0.495835	-0.0611527	0.682043	375.82	375.668	366.203	385.172	362.522	328.115	270.551	345.687
516	ENSMUSG00000003072	Atp5d	late.induced	-0.0184074	0.999848	0.0614124	0.954922	0.252918	0.0042764	0.0699535	0.999733	0.176613	0.0986044	Yes	-13.4496	-0.054474	0.999917	-0.208388	0.00665716	No		0.10119	0.543773	0.20895	0.0861082	No		0.0337156	0.852752	-0.00212281	0.990471	No		0.105298	0.518932	No		-0.0828849	0.688021	-0.0994038	0.553616	5539.3	5448.4	5494.99	5956.3	5818.33	6176.36	5715.5	6680.03
517	ENSMUSG00000003099	Ppp5c	not.active	-0.0238141	0.999848	0.00453986	0.999142	0.00716404	0.964993	0.0254265	0.999733	0.00148336	0.996266	No		-0.0099556	0.999917	-0.134266	0.048146	No		0.0191819	0.910547	0.0157858	0.903939	No		0.00965984	0.951366	-0.11755	0.201265	No		0.0860992	0.398704	No		-0.0426562	0.800045	0.0646975	0.564025	3521.58	3459.55	3492.51	3549.08	3533.04	3429.71	3231.75	3291.78
518	ENSMUSG00000003119	Cdk12	late.induced	0.0946107	0.999848	0.168665	0.770376	0.707097	2.22902e-06	0.0478306	0.999733	0.505263	7.19747e-12	No		-0.0517344	0.999917	0.255782	0.000100208	Yes	-52.5603	-0.242676	0.00351121	-1.07583	5.60195e-64	Yes	-42.7614	-0.301029	0.000429759	-0.804941	4.11163e-29	Yes	-32.4208	-0.565349	4.93314e-19	Yes	-17.9376	-0.285207	0.000284149	0.476466	1.47505e-09	720.099	814.921	811.31	678.721	849.417	976.308	1484.47	702.022
519	ENSMUSG00000003123	Lipe	not.active	-0.011542	0.999848	0.0369702	0.99043	-0.135436	0.644523	0.0405182	0.999733	-0.166279	0.511793	No		-0.076521	0.999917	-0.114275	0.524746	No		0.120241	0.462044	0.276365	0.065462	No		0.0161255	0.943914	0.1285	0.547667	No		0.172219	0.350851	No		0.0342588	0.928896	-0.0855709	0.640065	177.901	174.301	168.478	184.661	183.362	165.912	143.501	176.493
520	ENSMUSG00000003131	Pafah1b2	not.active	-0.0108613	0.999848	-0.0917694	0.779435	-0.120472	0.15179	-0.0782652	0.999733	-0.0236945	0.880528	No		0.0424813	0.999917	0.147508	0.0572876	No		-0.0299133	0.829717	-0.21127	0.0322131	No		0.019479	0.876924	-0.0557878	0.633943	No		-0.152127	0.0732146	No		0.000679826	0.995665	0.0484514	0.686155	7123.48	7078.37	6871.71	6731.97	6647.41	6543.33	7327.75	6347.89
521	ENSMUSG00000003134	Tbc1d8	not.active	0.0838784	0.999848	0.131256	0.770376	0.0951752	0.561058	0.0233297	0.999733	-0.0505541	0.796679	No		-0.0525387	0.999917	-0.222362	0.0157028	No		-0.137669	0.203635	-0.0653914	0.616985	No		-0.197569	0.0445389	-0.301367	0.000878793	No		0.111354	0.383118	No		-0.105802	0.478644	0.175602	0.0748125	483.846	524.847	510.906	463.401	538.626	475.058	438.086	422.615
522	ENSMUSG00000003135	Cnot11	late.downreg	-0.112964	0.999848	-0.226443	0.00454728	-0.38682	4.81835e-09	-0.101876	0.999733	-0.145401	0.0956542	No		0.0397539	0.999917	0.169081	0.0224639	No		-0.0232307	0.868104	-0.254773	0.000432688	No		0.0242592	0.848597	-0.0749259	0.442531	No		-0.196131	0.00805995	No		-0.0205584	0.927924	0.0475014	0.642784	1250.59	1144.02	1090.12	1073.55	1056.75	943.118	1083.07	913.777
523	ENSMUSG00000003153	Slc2a3	late.induced	0.090903	0.999848	0.392681	2.76411e-11	1.39764	3.40207e-122	0.29103	1.52536e-09	0.978418	1.04711e-88	No		-0.118247	0.595056	-0.102387	0.136562	Yes	-48.9515	-0.330771	1.58122e-08	-0.970059	2.38865e-53	Yes	-52.4094	-0.459583	4.18499e-19	-1.07125	2.73879e-65	Yes	-14.3504	-0.223482	0.000137341	Yes	-19.5005	-0.312947	6.22237e-09	0.730734	1.12505e-33	6195.55	6670.97	7536.41	5951.53	8269.91	13133.7	15454.5	7883.8
524	ENSMUSG00000003154	Foxj2	not.active	0.100198	0.999848	0.0865167	0.906894	0.0392185	0.843358	-0.0311666	0.999733	-0.0567458	0.745294	No		-0.0350919	0.999917	-0.0516531	0.609997	No		-0.123059	0.195772	-0.242804	0.00144614	No		-0.16267	0.0539542	-0.293112	0.000204406	No		0.0201504	0.889266	No		-0.0277109	0.900057	0.25433	0.000896719	1123.77	1228.66	1161.15	1063.18	1198.48	1121.3	1115.57	947.078
525	ENSMUSG00000003161	Sri	not.active	-0.0110908	0.999848	-0.04102	0.979962	-0.15095	0.205303	-0.0272983	0.999733	-0.103227	0.478121	No		0.0460644	0.999917	0.0382505	0.766799	No		0.0201332	0.91315	0.230117	0.0197046	No		0.0813848	0.519607	0.274672	0.000990454	No		0.0185514	0.925672	No		0.0555325	0.79496	-0.214971	0.0264353	1113.01	1105.15	1127.14	1143.36	1076.02	1048.87	1033.66	1228.59
526	ENSMUSG00000003166	Dgcr2	not.active	-0.0451034	0.999848	-0.0564607	0.903404	-0.0605981	0.532726	-0.00967398	0.999733	-0.00242478	0.992496	No		-0.0255864	0.999917	-0.067839	0.409727	No		-0.040278	0.689298	-0.120804	0.114845	No		-0.0656604	0.442984	-0.18759	0.00964411	No		0.0587976	0.558655	No		-0.00639063	0.975392	0.173346	0.00872573	3624.31	3502.58	3403.84	3308.69	3472.44	3454.05	3319.31	3072.33
527	ENSMUSG00000003184	Irf3	not.active	-0.05077	0.999848	0.0699725	0.959644	0.0772109	0.751058	0.123171	0.999733	-0.011616	0.981174	No		-0.0419967	0.999917	-0.0695393	0.64192	No		0.131728	0.448604	0.302349	0.0185496	No		0.0797656	0.693904	0.227223	0.0860117	No		0.0816436	0.658446	No		0.0104153	0.975335	-0.216134	0.0917429	332.214	311.672	336.712	375.624	351.404	356.291	332.016	415.978
528	ENSMUSG00000003190	Bcl2l12	not.active	-0.00611004	0.999848	0.103403	0.928327	0.0804505	0.879752	0.0664094	0.999733	-0.105705	0.83307	No		-0.0118931	0.999917	0.0787962	NA	No		0.103286	0.719463	0.31249	0.338322	No		0.0801931	0.789697	0.483431	0.0887017	No		-0.0412698	0.907937	No		0.0359488	NA	-0.359322	0.173485	14.5233	13.9721	17.2949	20.258	17.673	16.9927	17.642	24.052
529	ENSMUSG00000003198	Zfp959	late.downreg	-0.0401301	0.999848	-0.211644	0.604283	-0.709379	1.37301e-05	-0.125021	0.999733	-0.374284	0.041142	No		0.0738616	0.999917	0.298763	0.0441014	No		0.0884781	0.697248	0.0782564	0.684286	No		0.202728	0.329932	0.450244	0.00652058	No		-0.0649581	0.780581	No		0.197923	0.339105	-0.152028	0.38379	117.265	111.9	104.036	112.622	92.1388	84.0882	89.1992	95.7835
530	ENSMUSG00000003199	Mpnd	not.active	-0.0308148	0.999848	0.0129323	0.99619	0.118289	0.310657	0.0434906	0.999733	0.103845	0.280813	No		-0.0542513	0.999917	-0.183753	0.00456329	No		0.105819	0.290623	0.127763	0.193792	No		0.0463746	0.711853	-0.0562662	0.603283	No		0.0948939	0.449309	No		-0.0773786	0.634577	-0.0347157	0.81189	2127.52	2074.91	2049.68	2218.64	2150.52	2184.96	2041.21	2247.7
531	ENSMUSG00000003200	Sh3gl1	not.active	0.0121271	0.999848	0.0799047	0.909987	0.064751	0.584659	0.0577504	0.999733	-0.0252041	0.935757	No		-0.0147386	0.999917	-0.102414	0.254868	No		-0.0980343	0.410559	-0.0706853	0.451024	No		-0.111987	0.407781	-0.175337	0.0247626	No		0.0314969	0.823647	No		-0.0649923	0.694554	0.0959176	0.287876	1339.1	1354.86	1399.47	1304.5	1424.99	1328.56	1303.91	1248.35
532	ENSMUSG00000003206	Ebi3	not.active	-0.0658679	0.999848	-0.0511915	0.982537	-0.184497	0.558234	0.0416303	0.999733	-0.0907857	0.840302	No		0.0258595	0.999917	0.00973611	NA	No		0.0604301	0.828134	0.368313	0.0578136	No		0.106195	0.678722	0.377422	0.0663843	No		0.0641084	0.832668	No		0.0525099	0.880107	-0.267662	0.223213	49.7665	41.3324	47.4527	50.3292	45.3945	47.6003	42.1699	55.7272
533	ENSMUSG00000003208	Yju2	not.active	0.0625852	0.999848	0.134487	0.826386	-0.162842	0.312919	0.0425806	0.999733	-0.309332	0.0167401	No		-0.0618135	0.999917	-0.0422063	0.776994	No		0.0795963	0.65981	0.213972	0.0909656	No		-0.00404462	0.986503	0.171383	0.214031	No		0.117375	0.514677	No		0.0680339	0.797355	-0.0888104	0.605908	212.221	226	220.14	235.595	237.926	200.951	182.634	216.157
534	ENSMUSG00000003226	Ranbp2	late.induced	0.0209634	0.999848	0.12966	0.812454	1.06451	2.11117e-24	0.0928438	0.999733	0.882353	7.6694e-22	No		0.0205635	0.999917	0.365073	0.000195404	Yes	-64.8234	-0.431233	5.29239e-06	-1.50731	1.72742e-46	Yes	-53.5033	-0.399266	0.000172893	-1.1048	2.00193e-25	Yes	-34.6562	-0.613878	1.13038e-12	No		-0.211313	0.0922985	0.838431	6.84657e-16	4233.9	4337.43	4807.27	3472.96	4721.93	7677.52	12229.1	4188.52
535	ENSMUSG00000003227	Edar	none	0.0143852	NA	-0.000658463	NA	0.101104	NA	-0.0174419	NA	0.0490188	NA	No		0.0116091	NA	0.0928959	NA	No		-0.00871085	NA	-0.223973	0.613431	No		0.0332819	NA	0.150205	0.68353	No		-0.185488	NA	No		-0.0191828	NA	-0.239249	NA	0.110219	1.12275	0.824481	0.727561	0.332999	0	2.19775	1.41351
536	ENSMUSG00000003228	Grk5	not.active	0.0681322	0.999848	-0.00586641	0.999142	0.147608	0.468328	-0.0778431	0.999733	0.146014	0.53114	No		0.0374248	0.999917	0.187664	0.173513	No		-0.16788	0.327089	-0.579683	2.76986e-07	No		-0.115667	0.516714	-0.348231	0.0164256	No		-0.307777	0.0169764	No		-0.0803056	0.769787	0.226579	0.105506	291.743	310.412	301.796	263.277	286.926	300.991	381.481	254.881
537	ENSMUSG00000003233	Dvl3	late.induced	0.0778723	0.999848	0.15678	0.770376	0.329164	0.0354605	0.0609729	0.999733	0.141877	0.115669	Yes	-10.0801	-0.0497215	0.999917	-0.153288	0.0393089	Yes	-11.8884	-0.0578365	0.54438	-0.182595	0.00164596	Yes	-20.8909	-0.109712	0.214778	-0.338085	5.90262e-07	No		0.043165	0.731643	No		-0.100494	0.493814	0.2176	0.00381599	2345.95	2570.46	2592.46	2491.4	2701.1	2761.36	2692.8	2384.8
538	ENSMUSG00000003234	Abcf3	late.induced	-0.0715119	0.999848	0.0181841	0.993831	0.202259	0.00260107	0.0859167	0.999733	0.176024	0.0473082	No		-0.0360708	0.999917	-0.077593	0.235269	Yes	-10.178	-0.0110337	0.924507	-0.154859	0.0108037	Yes	-14.7767	-0.0494159	0.679846	-0.23068	0.000245482	No		-0.0319703	0.769031	No		-0.101209	0.396349	0.113638	0.141962	1900.34	1793.99	1859.41	1849.08	1924.14	2022.69	2073.5	1876.92
539	ENSMUSG00000003235	Eif2b5	not.active	-0.00457783	0.999848	-0.0667456	0.894066	0.0364687	0.75588	-0.0626098	0.999733	0.103936	0.2938	No		0.0281666	0.999917	-0.0313469	0.70802	No		-0.0132919	0.938043	-0.166329	0.00784896	No		0.0240703	0.841564	-0.193617	0.00649882	No		-0.0206948	0.877601	No		-0.0448364	0.816099	0.135251	0.113798	2268.33	2265.47	2206.96	2191.22	2161.24	2251.44	2286.85	2053.25
540	ENSMUSG00000003269	Cyth2	not.active	-0.0967087	0.999848	-0.0453021	0.975807	-0.0179643	0.90998	0.0522541	0.999733	0.0321261	0.883381	No		-0.0267189	0.999917	-0.0905461	0.139176	No		0.0725641	0.563109	0.0792559	0.415154	No		0.0428608	0.777717	-0.00965519	0.940962	No		0.0926702	0.367787	No		0.0058542	0.979102	0.0100107	0.946232	2352.65	2174.8	2213.01	2338.26	2270.82	2342.79	2189.3	2334.95
541	ENSMUSG00000003271	Sult2b1	late.induced	-0.125789	0.999848	0.0937669	0.930376	0.572586	5.1767e-05	0.203426	0.589959	0.41358	0.00551514	No		-0.1075	0.999917	-0.0713074	0.684038	Yes	-28.8396	-0.117766	0.533439	-0.490854	0.000777692	Yes	-32.3848	-0.272231	0.0901092	-0.56458	0.000227651	No		-0.141322	0.437373	No		-0.175364	0.38419	0.32125	0.0287495	153.197	132.54	144.519	131.777	167.301	197.334	221.832	157.969
542	ENSMUSG00000003273	Car11	not.active	-0.0647499	0.999848	0.0671901	0.948635	0.0767008	0.681053	0.135845	0.96098	0.00108834	0.997967	No		-0.100213	0.999917	-0.208751	0.0606973	No		0.119292	0.44992	0.112251	0.363562	No		-0.00680119	0.971805	-0.11566	0.283324	No		0.123105	0.389686	No		-0.0838692	0.654308	0.0119643	0.932364	1148.92	1079.83	1091.32	1201.42	1211.21	1129.19	1033.9	1124.03
543	ENSMUSG00000003279	Dlgap1	not.active	0.0413019	0.999848	0.0146638	0.99619	-0.0236446	0.922804	-0.0333472	0.999733	-0.0404212	0.887336	No		0.000419354	0.999917	-0.0086278	0.950187	No		-0.206876	0.0246809	-0.3103	0.000327463	No		-0.200574	0.0776067	-0.315214	0.000750096	No		-0.0555398	0.728418	No		-0.0550382	0.814084	0.239138	0.0264924	10850.3	11293.4	10961.1	9426.77	10972.8	10173.7	10647.1	8605.65
544	ENSMUSG00000003282	Plag1	not.active	-0.0858131	0.999848	0.0417854	0.985025	0.190278	0.658166	0.160509	0.767615	0.091257	0.860297	No		-0.0336895	0.999917	0.188605	NA	No		-0.0556969	0.86474	-0.503026	0.0576611	No		-0.13318	0.631248	-0.215141	0.52026	No		-0.210861	0.398093	No		0.00296715	NA	0.197593	0.514221	26.6167	17.2725	25.9281	24.1962	29.174	32.7973	40.1255	26.6343
545	ENSMUSG00000003283	Hck	not.active	-0.00460925	0.999848	0.0137301	0.99609	-0.0218074	0.971396	0.0181021	0.999733	-0.0591623	NA	No		0.0224225	0.999917	0.0669536	NA	No		-0.171018	NA	-0.244229	0.57933	No		-0.0778131	NA	-0.0519407	0.924451	No		-0.00381038	NA	No		0.0354808	NA	0.172981	0.633855	5.33458	4.9776	7.90001	4.57865	5.80204	6.41202	6.61678	4.72518
546	ENSMUSG00000003299	Mrpl4	not.active	-0.0463994	0.999848	0.0564043	0.955312	0.140979	0.124525	0.0956732	0.999733	0.0770653	0.644891	No		-0.0461947	0.999917	-0.279503	9.44825e-06	No		0.111149	0.363398	0.204936	0.0323773	No		0.0570095	0.673892	-0.0774525	0.504955	No		0.142864	0.158036	No		-0.122637	0.363659	-0.0624822	0.644397	830.868	801.089	827.941	904.523	871.492	838.888	756.415	883.531
547	ENSMUSG00000003308	Keap1	not.active	-0.025444	0.999848	0.00858705	0.99869	-0.140808	0.125611	0.0323348	0.999733	-0.148614	0.0507811	No		-0.0787956	0.999917	-0.163773	0.0255358	No		-0.0178271	0.888691	-0.0499708	0.620283	No		-0.10459	0.230189	-0.21742	0.000606185	No		0.0911339	0.390031	No		-0.0695023	0.585189	0.136063	0.0663098	2226.01	2176.88	2088.02	2066.96	2236.27	1913.48	1795.8	1743.08
548	ENSMUSG00000003309	Ap1m2	not.active	-0.0522618	0.999848	-0.037779	0.985025	-0.131349	0.799467	0.0438979	0.999733	-0.0286035	0.970074	No		0.00547214	0.999917	0.0287971	NA	No		0.0948113	0.748917	0.130456	0.756693	No		0.115396	NA	0.193563	0.604792	No		0.0103996	0.977764	No		0.0221808	NA	-0.112863	0.756411	16.5404	10.8578	14.1867	16.4494	13.9081	15.0203	13.6037	16.2883
549	ENSMUSG00000003316	Glg1	not.active	0.0277052	0.999848	0.0435199	0.97677	0.0546596	0.739589	0.00942765	0.999733	0.00633386	0.98481	No		-0.0189588	0.999917	-0.0420978	0.656162	No		-0.246068	2.55545e-05	-0.330144	1.94651e-09	No		-0.26415	3.74761e-05	-0.369666	1.41523e-08	No		0.0106603	0.935867	No		-0.0272893	0.896612	0.331474	5.4445e-08	8695.32	8924.72	8836.3	7421.79	8982.72	8835.81	8806.59	7036.31
550	ENSMUSG00000003341	Atp8b3	not.active	0.0240186	0.999848	0.0445321	0.979962	-0.0269922	0.96794	-0.00462754	0.999733	-0.119225	NA	No		-0.036957	0.999917	-0.0667534	NA	No		0.185814	NA	0.376668	0.31426	No		0.0622857	NA	0.200982	0.641036	No		0.104336	NA	No		0.0153527	NA	-0.102718	0.798641	7.53833	10.0953	7.84294	11.0466	10.0845	8.24117	6.90598	9.36706
551	ENSMUSG00000003344	Btbd2	not.active	0.0790111	0.999848	0.0605284	0.94141	0.082735	0.483418	-0.0367553	0.999733	0.0153569	0.95825	No		-0.021213	0.999917	-0.292313	0.00039083	No		-0.0181387	0.923754	0.06326	0.613577	No		-0.0423763	0.772543	-0.24367	0.00374302	No		0.195833	0.0579271	No		-0.0926134	0.530667	0.133618	0.176021	2570.07	2784.02	2628.82	2599.18	2689.73	2533.67	2197.34	2313.07
552	ENSMUSG00000003345	Csnk1g2	not.active	-0.0110971	0.999848	0.0528895	0.959644	0.102958	0.359212	0.0570528	0.999733	0.0423758	0.828353	No		-0.0687174	0.999917	-0.193428	0.00544183	No		-0.0536476	0.590265	-0.0660944	0.534771	No		-0.129131	0.222604	-0.263177	0.000298371	No		0.0481444	0.731753	No		-0.134952	0.228438	0.107738	0.294784	4164.6	4128.43	4088.42	3937.82	4339.68	4038.48	3912.24	3758.63
553	ENSMUSG00000003346	Abhd17a	not.active	-0.0295253	0.999848	0.0106874	0.99869	0.0999464	0.52134	0.039393	0.999733	0.0827817	0.697563	No		-0.0478062	0.999917	-0.28302	0.000185481	No		0.0472739	0.767895	0.196292	0.0675398	No		-0.0128407	0.952778	-0.0956908	0.376771	No		0.178439	0.16782	No		-0.0877547	0.633794	-0.012329	0.946797	3612.04	3487.48	3467.45	3597.97	3644.16	3612.18	3164.71	3661.26
554	ENSMUSG00000003348	Mob3a	not.active	0.00381766	0.999848	0.0774698	0.955918	0.138588	0.5688	0.0629121	0.999733	0.0359121	0.934427	No		-0.109421	0.999917	-0.145513	0.303917	No		-0.0823553	0.694037	-0.21304	0.167347	No		-0.2518	0.08711	-0.373383	0.0129638	No		0.14468	0.40587	No		-0.00339167	0.991727	0.353128	0.0147488	971.614	978.51	917.84	855.899	1047.84	1078.67	961.301	831.18
555	ENSMUSG00000003352	Cacnb3	not.active	0.00537176	0.999848	0.044562	0.979962	0.130705	0.361289	0.0311006	0.999733	0.0796748	0.613896	No		-0.0713933	0.999917	-0.212198	0.0319492	No		-0.0216398	0.892429	-0.10346	0.406054	No		-0.101476	0.371048	-0.329453	0.000373968	No		0.0662399	0.669924	No		-0.138682	0.324391	0.164661	0.110997	4446.1	4475.77	4322.01	4261.09	4598.91	4363.71	4169.27	3900.68
556	ENSMUSG00000003354	Ccdc65	not.active	0.0154425	0.999848	-0.0883653	0.931383	-0.0723007	0.764108	-0.104365	0.999733	0.0356602	0.918373	No		0.0709171	0.999917	-0.123984	0.332852	No		-0.0823056	0.61216	0.06893	0.639816	No		0.00607473	0.979494	-0.0662416	0.663551	No		0.129683	0.415508	No		0.00487709	0.988043	0.0652768	0.671464	242.184	243.809	233.274	220.854	220.616	223.571	205.453	217.163
557	ENSMUSG00000003355	Fkbp11	not.active	0.0177627	0.999848	0.0446764	0.979962	0.277515	0.51889	0.004607	0.999733	0.0834077	NA	No		-0.010805	0.999917	-0.125072	NA	No		0.0852374	NA	0.763646	0.0149818	No		0.0400009	NA	0.356094	0.349845	No		0.211367	NA	No		0.0271509	NA	-0.204358	0.551985	6.59444	8.37402	7.66572	9.42795	8.62539	13.3692	7.4804	14.8512
558	ENSMUSG00000003360	Ddx23	not.active	0.00333063	0.999848	0.00284431	0.999142	-0.0156992	0.901736	-0.00369725	0.999733	-0.0192022	0.92651	No		-0.0146464	0.999917	-0.10756	0.160378	No		-0.0287262	0.851977	-0.0668436	0.478808	No		-0.0442207	0.709833	-0.175858	0.00833416	No		0.0707331	0.516962	No		-0.0343906	0.820533	0.132371	0.0701834	2055.63	2064.43	2025.04	1988.49	2058.19	1982.63	1891.09	1816.03
559	ENSMUSG00000003363	Pld3	late.induced	0.00169188	0.999848	0.0870779	0.907704	0.231372	0.0080354	0.0751651	0.999733	0.125789	0.398639	No		-0.0644617	0.999917	-0.158424	0.0673003	No		-0.0121222	0.946602	-0.149196	0.128466	Yes	-19.4832	-0.0933826	0.505033	-0.312639	0.0001028	No		0.0328375	0.837556	No		-0.114855	0.445727	0.173682	0.0844402	9628.1	9660.17	9668.82	9598.03	10318	10340.9	10125.2	9171.55
560	ENSMUSG00000003378	Grik5	not.active	0.0231693	0.999848	0.0490756	0.976758	0.0858997	0.555413	0.0123813	0.999733	0.0284974	0.915916	No		-0.0657515	0.999917	-0.252953	0.00268098	No		-0.0597463	0.678986	-0.127317	0.20182	No		-0.137069	0.268202	-0.394025	2.71956e-08	No		0.117063	0.321498	No		-0.132155	0.24071	0.241453	0.0013643	8302.31	8531.72	8114.41	7773.55	8631.12	7971.43	7336.85	6749.83
561	ENSMUSG00000003379	Cd79a	none	0.000523568	NA	0.0178454	NA	0.0984528	NA	0.00914298	NA	0.00943893	NA	No		0.00168013	NA	-0.0318169	NA	No		0.0516211	NA	0.383746	0.277206	No		0.051736	NA	0.197781	0.610235	No		0.0269819	NA	No		-0.00501829	NA	-0.166828	0.527659	0.681371	0.761738	1.51776	2.14032	1.205	1.14992	1.0478	2.83265
562	ENSMUSG00000003380	Rabac1	not.active	-0.0704839	0.999848	-0.0271313	0.993831	0.0389426	0.852397	0.051626	0.999733	0.0698303	0.739575	No		-0.0358281	0.999917	-0.245825	8.55367e-05	No		0.113104	0.276336	0.281077	0.00342252	No		0.0667844	0.680516	0.0336909	0.796122	No		0.197605	0.0328537	No		-0.0401767	0.831174	-0.0817772	0.522977	3139.83	2918.49	2954.47	3213.81	3063.66	3134.03	2715.33	3335.58
563	ENSMUSG00000003382	Etv3	late.induced	0.0611737	0.999848	0.11678	0.901333	0.77229	8.37888e-09	0.0315992	0.999733	0.629495	3.05905e-13	No		0.0637209	0.999917	0.407625	7.48683e-07	Yes	-60.9998	-0.394539	0.000151122	-1.35845	2.86379e-45	Yes	-47.0608	-0.3176	0.00346125	-0.917591	2.8703e-18	Yes	-44.1368	-0.840029	2.21006e-22	Yes	-22.9229	-0.375626	0.000188896	0.442381	0.000312748	576.02	625.065	683.793	504.583	645.623	741.356	1405.17	537.825
564	ENSMUSG00000003402	Prkcsh	late.induced	-0.0344955	0.999848	0.0715434	0.91175	0.177016	0.0428302	0.101159	0.999733	0.0954872	0.48808	No		-0.0647681	0.999917	-0.139012	0.0813681	No		0.0733296	0.553718	0.0160154	0.869961	No		-0.00235101	0.988169	-0.126542	0.0770604	No		0.0800645	0.508765	No		-0.0523917	0.784195	0.0599692	0.538474	2873.87	2797.86	2856.89	3019	3033.99	3118.08	2953.15	3003.21
565	ENSMUSG00000003410	Elavl3	not.active	0.000977911	0.999848	0.0321491	0.959644	0.0896771	0.176068	0.0268356	0.999733	0.0550436	0.594537	No		-0.076373	0.999917	-0.12157	0.0272445	No		0.151986	0.0504874	0.270722	4.91702e-08	No		0.0716426	0.406407	0.149432	0.0185392	No		0.13749	0.046472	No		0.0186196	0.924795	-0.135981	0.0610082	10476.9	10506.1	10074.8	11256	10717.3	11293.5	10275.6	12490.7
566	ENSMUSG00000003411	Rab3b	not.active	0.0154495	0.999848	-0.00947777	0.99869	0.109938	0.407689	-0.0286439	0.999733	0.11722	0.337353	No		-0.0391912	0.999917	-0.0758015	0.487719	No		0.22651	0.0494757	0.204132	0.0468764	No		0.187408	0.117016	0.126676	0.274575	No		0.0450557	0.785946	No		-0.0253827	0.931566	-0.160394	0.178422	3022.71	3072.2	2900.12	3449.57	2999.88	3203.18	3104.57	3614.64
567	ENSMUSG00000003418	St8sia6	not.active	0.0834939	0.999848	-0.0294901	0.994639	-0.196803	0.427071	-0.0986301	0.999733	-0.114392	0.784124	No		0.0146284	0.999917	0.126431	0.471154	No		-0.21392	0.330587	-0.442906	0.0285688	No		-0.170244	0.493584	-0.279373	0.245913	No		-0.175277	0.392353	No		-0.0260656	0.949338	0.221187	0.335292	81.9265	93.8539	82.6911	66.3081	77.7829	69.5101	80.9869	56.8057
568	ENSMUSG00000003420	Fcgrt	not.active	-0.0480115	0.999848	0.0307435	0.993831	0.00968919	0.984241	0.0813258	0.999733	-0.033685	0.959805	No		0.0115247	0.999917	-0.124085	0.545483	No		0.0132509	0.970625	0.746062	0.00189855	No		0.0387911	0.900521	0.543823	0.0334627	No		0.247336	0.291819	No		0.0659796	0.835418	-0.39432	0.0971335	78.5965	72.3187	85.274	86.3039	82.5642	90.5111	68.3662	126.353
569	ENSMUSG00000003421	Nosip	not.active	-0.0254017	0.999848	0.0820883	0.907704	0.0650226	0.535927	0.0929672	0.999733	-0.025516	0.934318	No		-0.0666908	0.999917	-0.126942	0.150515	No		0.0807532	0.459709	0.0685216	0.498646	No		-0.000132914	0.999118	-0.0628793	0.463762	No		0.0586709	0.662727	No		-0.064084	0.664694	-0.0133535	0.908053	1083.29	1061.42	1083.5	1153.4	1159.43	1080.38	1041.66	1097.52
570	ENSMUSG00000003423	Pih1d1	not.active	-0.113392	0.999848	-0.00585981	0.99869	0.0669435	0.499566	0.107239	0.999733	0.0717106	0.621486	No		-0.0400662	0.999917	-0.148153	0.046988	No		0.0624254	0.542287	0.155667	0.0741977	No		0.0175863	0.90221	0.00481482	0.96985	No		0.121732	0.211071	No		-0.0241078	0.903287	-0.0360296	0.742662	1182.42	1074.84	1135.31	1188.59	1179.36	1220.1	1116.42	1255.64
571	ENSMUSG00000003429	Rps11	not.active	-0.0478785	0.999848	0.0216972	0.993705	0.0799908	0.478242	0.06602	0.999733	0.0543619	0.766083	No		-0.0382846	0.999917	-0.0862203	0.254055	No		0.145534	0.351956	0.407199	1.11827e-09	No		0.102995	0.407405	0.320653	2.3316e-05	No		0.151367	0.040628	No		0.0635065	0.691708	-0.25643	0.000861771	2915.29	2798.77	2837.37	3188.06	2960.6	3236.02	2908.82	3892.01
572	ENSMUSG00000003435	Supt5	not.active	0.0431205	0.999848	0.090562	0.879503	0.160092	0.0810427	0.0407865	0.999733	0.059503	0.648857	No		-0.0283988	0.999917	-0.0959925	0.0881021	No		-0.0969908	0.294773	-0.244146	2.62175e-05	No		-0.128151	0.119099	-0.338694	7.58724e-11	No		-0.00660172	0.959691	No		-0.0956378	0.324949	0.228192	0.000501132	5551.95	5767.37	5795.66	5415.55	5952.99	5785.37	5836.88	4952.69
573	ENSMUSG00000003436	Dll3	not.active	-0.0178354	0.999848	0.026655	0.99609	0.19601	0.564998	0.040229	0.999733	0.122113	0.76821	No		0.0330124	0.999917	-0.305595	NA	No		0.0548454	0.859119	0.477107	0.0226963	No		0.118791	0.662492	0.0552562	0.85937	No		0.170182	0.502972	No		-0.106118	0.692199	-0.238275	0.310174	38.8485	35.9355	42.3008	43.9445	39.9106	38.6969	32.2369	45.5701
574	ENSMUSG00000003437	Paf1	late.induced	-0.0354788	0.999848	0.0959467	0.827967	0.192799	0.0131291	0.121551	0.999733	0.0866054	0.524057	No		-0.066173	0.999917	-0.0797977	0.280106	No		0.111128	0.354128	0.0719484	0.342147	No		0.0341469	0.804983	-0.00683735	0.94975	No		0.0474217	0.653081	No		-0.0278721	0.883963	-0.0297225	0.756695	1640.1	1592.73	1659.12	1806.86	1769.12	1846.86	1786.05	1890.48
575	ENSMUSG00000003438	Timm50	not.active	-0.0424319	0.999848	-0.054573	0.959644	-0.00615094	0.975324	-0.00884132	0.999733	0.0519145	0.830588	No		0.00887581	0.999917	-0.105726	0.231524	No		0.0795983	0.523993	0.135615	0.0540747	No		0.094434	0.457724	0.0278807	0.808831	No		0.0474889	0.753324	No		-0.0481281	0.835697	-0.0912113	0.406057	881.721	850.8	846.493	901.915	844.384	843.073	816.674	904.67
576	ENSMUSG00000003444	Med29	not.active	0.0189261	0.999848	0.148356	0.798659	0.279824	0.104111	0.103622	0.999733	0.0865647	0.788901	No		-0.0107672	0.999917	-0.111842	0.451699	No		-0.0778954	0.707982	-0.109688	0.461886	No		-0.0925929	0.648506	-0.228483	0.147015	No		0.0290112	0.897244	No		-0.0655415	0.821322	0.130877	0.418785	140.245	143.063	156.929	148.179	162.015	161.827	158.169	147.935
577	ENSMUSG00000003452	Bicd1	not.active	0.0601611	0.999848	0.017542	0.99609	-0.0920162	0.531501	-0.0524512	0.999733	-0.110427	0.426264	No		0.0331423	0.999917	0.0686009	0.544474	No		-0.200941	0.100777	-0.251869	0.0767767	No		-0.158057	0.25611	-0.178154	0.211221	No		0.0331854	0.849958	No		0.102922	0.49034	0.271705	0.0475242	1727.46	1837.52	1804.79	1549.6	1750.89	1745.16	1712.45	1434.51
578	ENSMUSG00000003458	Ncstn	not.active	-0.00237598	0.999848	-0.0178163	0.993053	0.0207197	0.860573	-0.0184501	0.999733	0.0383253	0.731962	No		-0.00817756	0.999917	-0.098185	0.110969	No		-0.00397484	0.974193	-0.0629876	0.451393	No		-0.0100742	0.928987	-0.160373	0.0100759	No		0.0675428	0.471916	No		-0.027778	0.851731	0.124643	0.0717992	2159.1	2155.9	2111.38	2108.41	2126.05	2150.38	2049.23	1975.41
579	ENSMUSG00000003464	Pex19	not.active	-0.0317009	0.999848	-0.0576093	0.930376	-0.0652467	0.608884	-0.0261534	0.999733	-0.00452449	0.986659	No		0.015143	0.999917	0.00798998	0.9441	No		-0.0744808	0.455565	-0.143976	0.085902	No		-0.0560008	0.548606	-0.132114	0.122559	No		0.0172151	0.906545	No		0.0271507	0.900419	0.153081	0.0761914	3806.49	3712.23	3678.22	3489.81	3638.42	3707.02	3670.91	3338.96
580	ENSMUSG00000003469	Phyhip	not.active	-0.00377276	0.999848	0.0472319	0.975807	0.00347799	0.987894	0.0455464	0.999733	-0.0484622	0.835594	No		-0.0431831	0.999917	-0.0583533	0.642758	No		-0.214302	0.0359191	-0.52566	1.49105e-08	No		-0.265662	0.00511219	-0.58518	9.29611e-11	No		-0.0585493	0.718355	No		-0.105077	0.5574	0.450424	9.78712e-07	5775.73	5764.86	5749.89	4908.66	5988.1	5302.73	5559.21	3856.91
581	ENSMUSG00000003476	Crhr2	not.active	0.0687107	0.999848	0.0510972	0.981567	0.149914	0.748538	-0.0364543	0.999733	0.0248177	0.974375	No		0.0286562	0.999917	0.0104366	NA	No		-0.0174587	0.96046	-0.069875	0.845767	No		0.0489777	0.878024	-0.0241084	0.95747	No		-0.0982186	0.75177	No		-0.0396928	NA	-0.072123	0.837042	20.0194	25.4312	25.9351	24.4225	23.687	21.1712	24.1084	24.4571
582	ENSMUSG00000003477	Inmt	not.active	-0.0254023	0.999848	0.0676907	0.962169	0.33939	0.374376	0.0844187	0.999733	0.141617	0.74807	No		-0.00259023	0.999917	-0.0147926	NA	No		0.201481	0.416311	0.494836	0.203168	No		0.198314	0.434156	0.514094	0.164574	No		0.108694	0.723364	No		0.0696567	NA	-0.314354	0.325879	23.1501	19.7961	28.0636	37.1991	28.1148	38.5756	32.4074	62.9667
583	ENSMUSG00000003484	Cyp4f18	none	-0.00177157	NA	0.00633898	NA	-0.0265199	NA	0.00431393	NA	-0.023511	NA	No		0.00273044	NA	-0.00304147	NA	No		-0.0170178	NA	0.158056	NA	No		-0.0044137	NA	0.1122	NA	No		0.0353421	NA	No		0.011212	NA	-0.0115379	NA	0.300603	0	0.807817	0.576013	0.552752	0.56852	0.150599	0.667761
584	ENSMUSG00000003500	Impdh1	late.induced	0.0408307	0.999848	0.111648	0.670866	0.177977	0.0393255	0.0563664	0.999733	0.058528	0.648292	Yes	-11.3834	-0.0297205	0.999917	-0.174351	0.0148261	No		-0.0301992	0.835858	-0.11494	0.16152	Yes	-18.3123	-0.0629523	0.526073	-0.291809	8.10613e-05	No		0.0590642	0.626493	No		-0.106491	0.419784	0.16664	0.0502043	2393.09	2483.01	2530.23	2480.8	2599.51	2498.42	2401.37	2234.59
585	ENSMUSG00000003518	Dusp3	not.active	-0.000118717	0.999883	-0.0241167	0.992028	0.0110081	0.959409	-0.0265366	0.999733	0.0357732	0.868419	No		-0.000866081	0.999917	0.0031203	0.980766	No		-0.164688	0.0606587	-0.331637	2.02858e-06	No		-0.165771	0.0304679	-0.324339	7.96981e-06	No		-0.0783352	0.472428	No		-0.0676119	0.664694	0.243296	4.93059e-05	4381.27	4389.38	4288.24	3807.04	4292.94	4187.19	4444.68	3547.05
586	ENSMUSG00000003526	Prodh	not.active	0.0284797	0.999848	-0.0576576	0.979962	0.158983	0.738648	-0.0712085	0.999733	0.202007	0.572377	No		0.0587327	0.999917	-0.00321046	NA	No		0.0806107	0.792637	0.26701	0.33151	No		0.228554	0.358487	0.235925	0.489737	No		-0.104565	0.735104	No		-0.0550003	NA	-0.376867	0.137887	19.9109	22.9045	23.3601	24.8121	17.7296	20.3787	24.2772	29.7433
587	ENSMUSG00000003527	Ess2	not.active	-0.0900338	0.999848	-0.0510779	0.952585	-0.15834	0.0771546	0.0427325	0.999733	-0.101695	0.439663	No		0.00338365	0.999917	-0.0100647	0.93263	No		-0.0352421	0.827443	-0.113656	0.168248	No		-0.0291021	0.840001	-0.119817	0.175985	No		-0.0470006	0.767372	No		-0.0478693	0.839833	0.0518724	0.692309	803.399	744.973	770.256	754.525	773.693	696.976	714.912	669.439
588	ENSMUSG00000003528	Slc25a1	not.active	-0.00653478	0.999848	0.00581253	0.999142	0.058255	0.843911	0.0109656	0.999733	0.048382	0.890859	No		-0.0581315	0.999917	-0.161376	0.264187	No		0.0689654	0.734181	0.00480056	0.984713	No		-0.00946916	0.967481	-0.179221	0.291127	No		0.119468	0.55658	No		-0.0375688	0.913196	0.117753	0.523863	2887.85	2870.32	2719.62	2874.29	2900.46	2907.28	2643.34	2673.39
589	ENSMUSG00000003531	Dgcr6	not.active	-0.100598	0.999848	-0.0430139	0.979962	0.0439236	0.784192	0.0646823	0.999733	0.0909487	0.55613	No		-0.017015	0.999917	-0.154806	0.00849243	No		0.124486	0.274387	0.230726	0.0249104	No		0.10436	0.43988	0.0797788	0.524378	No		0.0710456	0.58053	No		-0.0715192	0.664237	-0.158602	0.203791	1567.56	1426.91	1481.66	1628.52	1511.76	1534.57	1455.33	1725.99
590	ENSMUSG00000003534	Ddr1	not.active	0.0540751	0.999848	0.0702157	0.955594	0.0316085	0.89815	0.0022737	0.999733	-0.0508358	0.876024	No		0.0465232	0.999917	-0.0923407	0.558019	No		-0.00665188	0.978574	0.394418	0.030838	No		0.0572598	0.789621	0.296055	0.0907428	No		0.167318	0.313164	No		0.0675768	0.768568	-0.217989	0.215671	1482.07	1572.64	1652.65	1645.8	1574.22	1606.52	1408.86	1904.37
591	ENSMUSG00000003541	Ier3	late.induced	0.236147	0.242397	0.498611	0.000615031	1.08616	1.47263e-09	0.130449	0.999733	0.130714	0.74632	Yes	-30.4468	-0.0534149	0.999917	-0.523812	0.000199934	No		0.231965	0.314228	1.03378	2.44244e-07	No		0.115774	0.676229	0.374484	0.106364	No		0.795403	3.29813e-08	No		0.182533	0.411369	-0.0692359	0.82614	58.807	93.1792	107.348	138.219	120.924	176.541	82.8714	184.522
592	ENSMUSG00000003545	Fosb	late.induced	0.717399	1.44332e-49	3.15364	1.71356e-217	5.97518	4.14036e-293	0.648611	4.94053e-12	0.775867	4.64286e-12	Yes	-25.7008	-0.410168	9.2211e-07	-0.428581	0.00024693	Yes	-32.1608	-1.23707	1.36033e-41	-0.559808	4.28118e-05	Yes	-51.7537	-1.69059	7.59636e-54	-1.05151	2.12314e-18	No		0.29662	0.0140683	No		-0.147324	0.375389	0.863606	6.68359e-16	282.07	6370.09	11904.1	4592.63	18091.1	29267.2	23341.1	15644.4
593	ENSMUSG00000003546	Klc4	late.induced	0.066226	0.999848	0.14566	0.618212	0.234367	0.00893549	0.0464674	0.999733	0.0720511	0.671155	Yes	-17.165	-0.0796173	0.999917	-0.271687	0.0131929	No		0.124986	0.405209	0.311076	0.0154555	No		0.0268735	0.87293	0.0132914	0.93076	No		0.220466	0.0986601	No		-0.0527297	0.776186	-0.0784036	0.532756	459.192	495.781	477.732	526.76	518.24	523.342	443.95	559.008
594	ENSMUSG00000003549	Ercc1	not.active	-0.024369	0.999848	0.00271904	0.999206	0.0780225	0.59107	0.0249127	0.999733	0.0718976	0.731248	No		-0.0641257	0.999917	-0.130736	0.168615	No		0.202977	0.0181213	0.276673	0.000852916	No		0.124818	0.30048	0.140571	0.161586	No		0.125989	0.392714	No		-0.000637527	0.997955	-0.145841	0.24128	421.291	412.226	396.383	460.546	421.665	449.338	404.372	497.263
595	ENSMUSG00000003555	Cyp17a1	none	-0.000650618	NA	-0.00702509	NA	-0.00316841	NA	-0.00157623	NA	0.00804544	NA	No		0.00563352	NA	-0.00142494	NA	No		-0.00420386	NA	0.0130011	NA	No		0.0190957	NA	0.00337594	NA	No		0.0126707	NA	No		0.00343686	NA	0.0242586	NA	0.600739	0.206387	0.602026	0.499819	0.128502	0.481081	0.331697	0.343402
596	ENSMUSG00000003559	As3mt	not.active	-0.0183963	0.999848	0.103514	0.900936	-0.1226	0.820526	0.070709	0.999733	-0.255468	NA	No		-0.0498803	0.999917	0.0748962	NA	No		0.164177	NA	0.281862	0.479908	No		-0.0041905	NA	0.47297	0.200779	No		0.130768	NA	No		0.10293	NA	0.00691831	0.987483	7.76702	5.5367	7.4735	10.4529	10.359	10.6126	7.944	10.1245
597	ENSMUSG00000003573	Homer3	not.active	0.0106143	0.999848	-0.00542684	0.999142	0.0656729	0.79535	-0.0191494	0.999733	0.0681759	0.823796	No		0.0412286	0.999917	-0.167238	0.279965	No		-0.175637	0.308102	-0.0290437	0.908672	No		-0.119784	0.523956	-0.228407	0.137348	No		0.169638	0.358068	No		-0.00637172	0.984717	0.209431	0.143249	755.687	766.369	781.796	677.958	749.081	786.289	685.319	675.056
598	ENSMUSG00000003575	Crtc1	not.active	0.0397149	0.999848	0.111033	0.879336	0.0771332	0.681839	0.0605465	0.999733	-0.0526092	0.782599	No		-0.0272761	0.999917	-0.127825	0.154774	No		-0.24029	0.0241649	-0.364582	7.35684e-06	No		-0.272594	0.00797363	-0.497479	3.30999e-13	No		0.0569852	0.686494	No		-0.0656255	0.681804	0.413767	3.58687e-08	3795.66	3956.08	4048.03	3384.43	4162.54	3805.61	3662.76	2849.33
599	ENSMUSG00000003581	Rnf215	not.active	-0.069219	0.999848	-0.0489991	0.97526	-0.173613	0.102088	0.0271257	0.999733	-0.116299	0.306705	No		-0.0033938	0.999917	-0.176217	0.020017	No		0.102919	0.244842	0.297464	0.000117244	No		0.101513	0.335982	0.115969	0.158013	No		0.164355	0.0836505	No		-0.00935636	0.969046	-0.131742	0.130374	738.319	689.954	701.397	757.65	707.47	643.761	571.459	710.284
600	ENSMUSG00000003585	Sec14l2	not.active	0.0621088	0.999848	0.119125	0.857041	0.0443138	0.849001	0.034797	0.999733	-0.0934125	0.669389	No		-0.0286993	0.999917	0.0471596	0.740659	No		-0.00283324	0.989568	0.0535576	0.741152	No		-0.038724	0.836293	0.107485	0.464398	No		-0.0212615	0.91644	No		0.0274162	0.931254	-0.0797971	0.598225	238.52	255.931	256.469	257.259	263.204	253.7	257.756	270.303
601	ENSMUSG00000003604	Aven	not.active	-0.160177	0.999848	-0.0489972	0.979962	-0.126001	0.543124	0.136259	0.999733	-0.0649277	0.831779	No		0.00157165	0.999917	-0.0605184	0.702098	No		0.0525139	0.774607	0.185464	0.134121	No		0.0563701	0.760797	0.120205	0.412176	No		0.170439	0.262485	No		0.0960048	0.670509	-0.00729824	0.96821	209.715	175.17	202.394	210.395	202.863	212.051	182.726	212.198
602	ENSMUSG00000003617	Cp	not.active	0.0435654	0.999848	0.0238849	0.99609	0.0861394	0.817117	-0.02764	0.999733	0.0441173	0.942468	No		0.103717	0.999917	0.108174	0.590983	No		0.140341	0.556224	0.673925	0.000929204	No		0.333476	0.0827866	0.816179	5.37488e-05	No		0.119769	0.641132	No		0.180118	0.419784	-0.510288	0.00703348	174.325	186.585	216.045	247.051	179.173	235.677	210.489	356.61
603	ENSMUSG00000003623	Crot	not.active	-0.0216533	0.999848	-0.00396233	0.999206	-0.0184514	0.95545	0.0174695	0.999733	-0.0130049	0.981784	No		0.0621794	0.999917	0.0829824	0.563201	No		0.0537442	0.793327	0.609265	2.49868e-06	No		0.147467	0.437047	0.705085	8.44462e-09	No		0.138719	0.359282	No		0.205795	0.146033	-0.459255	0.000124789	757.44	741.554	816.053	850.2	752.404	893.616	800.789	1253.58
604	ENSMUSG00000003644	Rps6ka1	not.active	0.0226865	0.999848	0.0404969	0.983216	0.0791516	0.722033	0.00653922	0.999733	0.0297718	0.92908	No		0.00588835	0.999917	-0.176566	0.158735	No		0.00739632	0.975336	0.345495	0.0142811	No		0.0172317	0.937728	0.152479	0.300952	No		0.155532	0.331623	No		-0.0237979	0.940533	-0.179409	0.207318	318.894	328.849	332.204	334.865	330.598	333.742	294.695	381.679
605	ENSMUSG00000003657	Calb2	not.active	-0.0230808	0.999848	-0.0527004	0.977838	0.217511	0.214341	-0.0250016	0.999733	0.260144	0.0923155	No		-0.0595546	0.999917	-0.181889	0.188648	No		0.175816	0.168686	-0.0412477	0.814471	No		0.099638	0.519404	-0.247435	0.104475	No		-0.02817	0.907937	No		-0.168463	0.424459	0.00314331	0.989809	4083.57	3994.01	3671.06	4201.23	3901.41	4022.66	4134.32	4041.3
606	ENSMUSG00000003660	Snrnp200	not.active	0.00274417	0.999848	0.0485307	0.979217	0.0572759	0.765435	0.0418516	0.999733	0.00170509	0.995771	No		0.00048677	0.999917	-0.0435045	0.585273	No		-0.177917	0.0253983	-0.355251	1.06936e-10	No		-0.175636	0.0258257	-0.396464	3.30015e-12	No		0.0283215	0.787966	No		-0.0118294	0.953562	0.374835	2.56559e-11	4016.94	4032.98	4163.99	3667.91	4173.78	4134.68	4073.43	3196.67
607	ENSMUSG00000003662	Ciao1	late.downreg	-0.000211532	0.999883	-0.0483567	0.959767	-0.206955	0.0183251	-0.0501549	0.999733	-0.151597	0.107566	No		0.0171479	0.999917	0.0835299	0.368763	No		0.0116344	0.941578	0.0115167	0.933897	No		0.0348156	0.789968	0.102786	0.280544	No		-0.0360393	0.797847	No		0.0493285	0.784195	-0.0554796	0.633094	1194.59	1196.06	1159.46	1174.07	1149.69	1068.04	1102.01	1118.1
608	ENSMUSG00000003665	Has1	none	-0.000986627	NA	0.0124747	NA	0.27853	NA	0.00745043	NA	0.108203	NA	No		-0.00148467	NA	-0.0601117	NA	No		-0.0113581	NA	0.434536	0.268333	No		-0.0183687	NA	0.21749	0.623549	No		0.0991825	NA	No		0.0134037	NA	-0.097752	0.785186	0.872422	0.867491	1.05967	1.00084	1.43058	2.87989	1.77833	3.52234
609	ENSMUSG00000003680	Taf6l	not.active	-0.00130465	0.999848	0.0141984	0.99609	-0.0931539	0.558234	0.0115229	0.999733	-0.106094	0.415845	No		-0.0436126	0.999917	-0.149405	0.198953	No		0.107319	0.384693	0.177398	0.205234	No		0.0587098	0.679846	0.0134273	0.93778	No		0.141257	0.351256	No		-0.0111736	0.969046	-0.029107	0.861118	525.031	525.494	511.369	555.964	533.376	491.413	438.7	505.288
610	ENSMUSG00000003721	Insig2	not.active	-0.0507009	0.999848	-0.117975	0.77146	-0.142967	0.211595	-0.0562534	0.999733	-0.0131066	0.969998	No		0.0671059	0.999917	0.0330332	0.786192	No		-0.00834024	0.959474	0.018104	0.908437	No		0.0702113	0.625304	0.0568183	0.676241	No		0.00518697	0.978199	No		0.0383935	0.876491	-0.0211118	0.89797	1082.76	1036.24	1037.61	1033.78	982.372	1001.45	1005.72	1026.12
611	ENSMUSG00000003731	Kpna6	not.active	0.045514	0.999848	-0.021144	0.993831	-0.0768842	0.649745	-0.0782593	0.999733	-0.0537149	0.745446	No		0.0293976	0.999917	0.10724	0.168707	No		-0.164804	0.0120411	-0.416745	2.80313e-13	No		-0.129303	0.0928502	-0.299635	5.26497e-05	No		-0.136316	0.041346	No		-0.0224051	0.915943	0.268353	1.42803e-05	3486.18	3641.72	3500.97	3117.78	3423.7	3237.81	3585.37	2698.21
612	ENSMUSG00000003746	Man1a	not.active	0.0556769	0.999848	-0.0115265	0.996228	-0.172451	0.0745975	-0.0721609	0.999733	-0.157527	0.107765	No		0.0482526	0.999917	0.0193754	0.881138	No		-0.271555	0.00730472	-0.337988	0.000855213	No		-0.2149	0.0279532	-0.315205	0.000653015	No		-0.109519	0.441509	No		-0.0816022	0.652208	0.211511	0.0593669	989.676	1044.38	1023.26	835.822	978.604	822.195	894.173	708.058
613	ENSMUSG00000003752	Itpkc	not.active	0.0113127	0.999848	-0.000176294	0.999393	0.120938	0.45789	-0.0147042	0.999733	0.115194	0.553115	No		0.0213783	0.999917	0.446474	1.1897e-06	No		-0.0472806	0.811085	-0.809327	2.64911e-21	No		-0.0165198	0.929921	-0.316189	0.00379658	No		-0.637765	9.73194e-14	No		-0.149661	0.407789	0.122959	0.33381	271.329	274.529	273.981	267.468	271.332	260.881	420.845	238.21
614	ENSMUSG00000003762	Coq8b	not.active	-0.0593839	0.999848	0.0184985	0.99609	0.181028	0.212045	0.0776336	0.999733	0.151511	0.374159	No		0.0243703	0.999917	-0.22844	0.0596778	No		0.0656607	0.702361	0.212087	0.121677	No		0.0984575	0.564583	-0.0397151	0.793601	No		0.0781262	0.692452	No		-0.14143	0.404602	-0.131986	0.30278	293.725	274.973	303.379	319.878	298.8	294.625	279.305	325.722
615	ENSMUSG00000003778	Brd8	late.downreg	0.0610718	0.999848	0.0347897	0.978112	-0.288866	7.28808e-05	-0.034709	0.999733	-0.321885	4.24608e-07	No		-0.0124037	0.999917	-0.00248683	0.98298	No		-0.0395811	0.718915	0.145967	0.0592775	No		-0.0508826	0.59923	0.146342	0.0586192	No		0.146524	0.101931	No		0.139842	0.207352	-0.00149177	0.990547	1428.06	1503.03	1443.69	1405.21	1463.46	1293	1164.71	1297.78
616	ENSMUSG00000003779	Kif20a	not.active	0.0343804	0.999848	-0.0227037	0.99609	0.0205336	0.964916	-0.0561647	0.999733	0.0461858	0.935757	No		0.034175	0.999917	-0.0741053	NA	No		0.0780517	0.786694	0.0541703	0.859861	No		0.153582	0.511119	-0.0375297	0.913718	No		-0.0146231	0.965656	No		-0.0614813	0.851488	-0.0722814	0.81195	49.6212	55.0513	51.991	57.0346	48.785	47.4345	48.193	50.9362
617	ENSMUSG00000003808	Farsa	not.active	-0.0458401	0.999848	-0.0356369	0.979962	-0.0342721	0.774043	0.0104264	0.999733	0.00531423	0.986343	No		0.0193399	0.999917	-0.0742235	0.264184	No		0.0131807	0.932848	0.0320192	0.763787	No		0.0394247	0.754226	-0.0410379	0.669077	No		-0.00364913	0.982568	No		-0.0699779	0.657881	-0.0428169	0.73022	1564.39	1508.18	1543.71	1562.97	1524.22	1449.55	1456.51	1502.69
618	ENSMUSG00000003809	Gcdh	not.active	-0.0446579	0.999848	-0.0364205	0.98155	0.11353	0.391541	0.0130676	0.999733	0.149791	0.166953	No		0.0521821	0.999917	-0.161299	0.0881021	No		0.0958501	0.52036	0.26659	0.00612183	No		0.162983	0.153134	0.099184	0.378091	No		0.0476666	0.760048	No		-0.102855	0.537189	-0.22154	0.0269296	499.818	482.788	506.493	548.606	486.162	495.621	484.23	586.522
619	ENSMUSG00000003810	Mast2	not.active	0.0894903	0.999848	0.135824	0.784478	0.234917	0.0906776	0.0272218	0.999733	0.0779701	0.502195	No		-0.11351	0.999917	-0.111819	0.113801	No		-0.0931415	0.249495	-0.285534	9.54832e-06	No		-0.217513	0.000793544	-0.396473	6.46701e-09	No		0.00421847	0.979215	No		-0.0967921	0.518904	0.27797	0.000675174	4647.04	5097.37	4744.79	4447.4	5205.91	5107.75	5107.83	4210.88
620	ENSMUSG00000003812	Dnase2a	not.active	-0.0409535	0.999848	-0.0279099	0.995443	0.000706048	0.998819	0.035126	0.999733	0.043417	0.952172	No		0.0125884	0.999917	-0.100818	NA	No		0.137224	0.603408	0.722486	0.000699705	No		0.177911	0.467903	0.533329	0.0405208	No		0.177521	0.471028	No		0.0366256	NA	-0.458726	0.0330403	37.681	32.8004	38.2557	43.689	36.0454	40.6616	33.2845	59.0936
621	ENSMUSG00000003813	Rad23a	not.active	-0.0294662	0.999848	0.00238711	0.999206	0.0451595	0.730572	0.0289411	0.999733	0.0398555	0.863499	No		-0.0167623	0.999917	-0.104494	0.245702	No		0.00200023	0.990129	-0.00413529	0.974091	No		-0.0152759	0.921022	-0.111052	0.195941	No		0.0608543	0.650471	No		-0.0384539	0.858045	0.0601047	0.565944	1329.86	1298.87	1304.75	1310.73	1331.72	1330.33	1275.33	1278.34
622	ENSMUSG00000003814	Calr	not.active	-0.0051214	0.999848	0.00832546	0.996228	0.109126	0.11427	0.00989903	0.999733	0.0982518	0.235415	No		0.0553192	0.999917	0.0252223	0.730965	No		0.0158026	0.936118	0.0610598	0.458357	No		0.0904352	0.367718	0.0902726	0.256096	No		-0.0467636	0.64283	No		-0.017673	0.933151	-0.115169	0.18396	10103.9	10083.4	10670.6	10818.5	10154.1	10739.7	11151.2	11713.1
623	ENSMUSG00000003824	Syce2	not.active	-0.0198844	0.999848	-0.0113429	0.99869	-0.11254	0.734092	0.00970181	0.999733	-0.0836843	0.851295	No		0.0235211	0.999917	-0.0192903	0.933957	No		-0.0367994	0.89426	0.109548	0.647806	No		0.00562705	0.985838	0.0856758	0.742664	No		0.164055	0.463813	No		0.108159	0.683604	0.0757413	0.755993	150.522	145.682	153.229	148.398	148.532	155.953	134.971	146.164
624	ENSMUSG00000003847	Nfat5	not.active	0.0995635	0.999848	0.165513	0.791812	0.278626	0.169071	0.0459296	0.999733	0.0493278	0.894448	No		-0.00341563	0.999917	0.161766	0.191156	No		-0.167134	0.185109	-0.213309	0.0300956	No		-0.164374	0.300125	-0.0273401	0.870208	No		-0.100813	0.536342	No		0.0610032	0.817675	0.0967412	0.437627	1384.26	1572.41	1636.78	1441.99	1642.8	1801.13	1958.11	1695.52
625	ENSMUSG00000003848	Nob1	none	-0.0632201	0.999848	-0.0600957	0.952585	-0.257442	0.00779828	0.00851315	0.999733	-0.186822	0.0590444	No		0.0241499	0.999917	0.0164443	0.8897	No		0.0874143	0.453899	0.137909	0.0983188	No		0.119644	0.27248	0.158048	0.0570901	No		-0.00973817	0.952604	No		0.00962047	0.971209	-0.152399	0.0879136	690.155	648.595	666.033	713.656	656.693	576.425	583.225	644.47
626	ENSMUSG00000003849	Nqo1	not.active	0.0204494	0.999848	-0.0405662	0.990903	0.048308	0.926558	-0.0580256	0.999733	0.100842	0.832703	No		0.0493845	0.999917	0.0310819	NA	No		-0.042024	0.892429	0.547677	0.0110713	No		0.0580051	0.844333	0.560359	0.02207	No		0.113418	0.681569	No		0.0928067	0.741318	-0.370702	0.0997617	40.515	41.3142	40.8435	38.9256	37.1992	48.0631	42.0797	63.8065
627	ENSMUSG00000003863	Ppfia3	not.active	0.0348239	0.999848	0.0697697	0.935787	0.0819082	0.538809	0.0250118	0.999733	0.00335703	0.992496	No		-0.0498704	0.999917	-0.203482	0.0163455	No		-0.016519	0.931703	0.0912734	0.450407	No		-0.0754332	0.598602	-0.119809	0.230449	No		0.122389	0.326574	No		-0.0750302	0.643466	0.02938	0.84153	6954.69	7191.74	6997.78	6922.85	7341.08	6939.19	6360.25	6826.43
628	ENSMUSG00000003865	Gys1	not.active	0.0445429	0.999848	0.125764	0.81445	0.18012	0.256476	0.0569513	0.999733	0.0341943	0.932863	No		-0.0613423	0.999917	-0.134942	0.379733	No		0.106744	0.604845	0.166577	0.242351	No		0.0155265	0.943345	0.00676103	0.9722	No		0.120862	0.560675	No		-0.01543	0.967689	-0.0353283	0.840014	804.998	842.252	824.686	901.642	889.734	903.007	819.687	930.742
629	ENSMUSG00000003868	Ruvbl2	not.active	0.0125093	0.999848	0.0527424	0.96317	-0.0618475	0.635436	0.0344161	0.999733	-0.119881	0.443552	No		-0.044711	0.999917	-0.14867	0.080626	No		0.119069	0.352786	0.236244	0.000615968	No		0.0635831	0.671146	0.0812974	0.35335	No		0.163933	0.0771558	No		0.0146262	0.953307	-0.0728822	0.391249	960.646	968.31	951.836	1045.21	1001.69	930.669	825.302	980.299
630	ENSMUSG00000003872	Lin7b	not.active	-0.0777696	0.999848	-0.0292908	0.993705	-0.0623645	0.764764	0.0574985	0.999733	-0.0278422	0.933551	No		-0.0555481	0.999917	-0.145056	0.175553	No		0.2094	0.0194465	0.341835	0.000397443	No		0.141684	0.225862	0.187705	0.0745769	No		0.0625777	0.680248	No		-0.0774416	0.680346	-0.280375	0.00246546	1077.72	998.431	990.606	1160.79	1048.83	964.86	925.103	1184.52
631	ENSMUSG00000003873	Bax	not.active	-0.0645926	0.999848	-0.0305638	0.993705	0.0122032	0.967043	0.0493996	0.999733	0.0521737	0.800271	No		-0.0378512	0.999917	-0.213398	0.000902253	No		0.229984	0.00622479	0.501932	4.1093e-07	No		0.18138	0.117885	0.286574	0.00486642	No		0.190435	0.0524	No		-0.0165556	0.94987	-0.302704	0.00629569	1173.92	1092.54	1099.01	1302.36	1142.37	1174.24	1018.73	1467.14
632	ENSMUSG00000003882	Il7r	none	0.00649462	NA	-0.000204467	NA	-0.0623942	NA	-0.00766167	NA	-0.0296389	NA	No		0.00752859	NA	0.027033	NA	No		0.0280671	NA	0.343054	0.39261	No		0.067164	NA	0.409679	0.237655	No		0.00379066	NA	No		0.0142029	NA	-0.198619	0.45306	1.09306	1.51254	1.4553	1.8781	1.22949	1.17664	1.0801	2.64976
633	ENSMUSG00000003923	Tfam	late.downreg	-0.101028	0.999848	-0.238959	0.072738	-0.492176	1.09957e-07	-0.107509	0.999733	-0.21743	0.0564882	No		0.0863571	0.999917	0.288346	0.00559493	No		-0.0440588	0.750675	-0.192396	0.0967131	No		0.0614599	0.674644	0.127988	0.274575	No		-0.253692	0.0192616	No		0.0443148	0.848609	-0.0832528	0.492512	1202.28	1096.69	1070.68	1036.72	990.91	876.446	1064.77	932.801
634	ENSMUSG00000003929	Zfp81	late.downreg	0.0525197	0.999848	-0.262481	0.0407376	-0.675547	1.94089e-09	-0.297344	0.00456726	-0.36925	0.000982371	No		0.158505	0.711201	0.396191	0.00117588	No		-0.0770548	0.594781	-0.521494	0.000118479	No		0.118816	0.373234	-0.0584231	0.765645	No		-0.458654	5.85184e-05	No		-0.0273341	0.937822	0.0153386	0.941741	776.448	822.395	727.112	686.638	627.519	459.978	665.829	459.034
635	ENSMUSG00000003934	Efnb3	not.active	0.0318285	0.999848	0.0646077	0.892754	0.124326	0.107644	0.0243149	0.999733	0.0548043	0.717362	No		-0.00510447	0.999917	-0.142513	0.0615311	No		-0.224801	0.00293589	-0.447201	1.21405e-13	No		-0.228589	0.00266669	-0.591333	1.46508e-21	No		0.0660675	0.535808	No		-0.071167	0.627101	0.504787	2.96193e-18	8186.35	8414.3	8525.3	7253.62	8577.44	8454.15	8084.07	5950.61
636	ENSMUSG00000003948	Mmd	late.downreg	-0.0561697	0.999848	-0.221875	0.168136	-0.261965	0.00268023	-0.124894	0.999733	-0.0082262	0.98056	No		0.11114	0.999917	0.200585	0.0349576	No		0.00997495	0.962802	-0.132685	0.345569	No		0.141041	0.355302	0.0834463	0.499746	No		-0.132754	0.351256	No		0.0704631	0.667256	-0.0149451	0.934978	4332.22	4092.18	3988.81	4025.93	3613.48	3789.1	4208.43	3848.62
637	ENSMUSG00000003949	Hlf	not.active	0.0328268	0.999848	0.0361956	0.984426	0.0283052	0.912868	-0.00622691	0.999733	-0.0128602	0.975803	No		0.0643979	0.999917	0.0505384	0.739749	No		0.106194	0.505119	0.286981	0.012422	No		0.196272	0.11489	0.346323	0.00225997	No		0.0735846	0.729171	No		0.105559	0.656146	-0.202303	0.169178	497.849	514.5	541.481	589.546	508.453	555.361	528.631	651.236
638	ENSMUSG00000003955	Fam162a	not.active	-0.0605784	0.999848	-0.034735	0.993705	-0.0527284	0.88592	0.0387967	0.999733	0.00131288	0.998257	No		0.0234761	0.999917	-0.0379572	0.835269	No		0.027872	0.919794	0.258209	0.0721514	No		0.0708939	0.779408	0.217562	0.114192	No		0.0835825	0.715179	No		0.0398218	0.907355	-0.163925	0.319082	763.255	695.919	758.956	777.499	729.873	764.443	713.133	865.178
639	ENSMUSG00000003970	Rpl8	not.active	-0.0472241	0.999848	-0.0214887	0.995443	0.0708617	0.656136	0.0273547	0.999733	0.0932441	0.561756	No		-0.00967097	0.999917	-0.183965	0.00549424	No		0.118223	0.39934	0.283023	7.82124e-05	No		0.109737	0.408001	0.0967508	0.248414	No		0.151353	0.0608708	No		-0.0289904	0.877789	-0.13354	0.110295	5646.51	5414.49	5475.19	6001.08	5542.04	5810.36	5224	6410.06
640	ENSMUSG00000003974	Grm3	not.active	0.0926151	0.999848	0.160163	0.807734	0.19409	0.443235	0.0185013	0.999733	-0.0200396	0.972776	No		0.00184174	0.999917	0.0320606	0.88191	No		-0.0251214	0.923347	0.215101	0.233502	No		-0.0207611	0.932772	0.258719	0.153718	No		0.136496	0.496621	No		0.14157	0.542086	-0.068812	0.706487	357.365	412.883	423.979	414.223	422.308	484.378	429.408	507.317
641	ENSMUSG00000003992	Ssbp2	not.active	0.0446209	0.999848	0.0277713	0.980478	-0.00303941	0.982644	-0.0248421	0.999733	-0.0333201	0.770231	No		-0.00565966	0.999917	0.0661495	0.307405	No		-0.0290825	0.817601	-0.189596	0.00714182	No		-0.0331735	0.748214	-0.120009	0.0922312	No		-0.0283309	0.790921	No		0.0409874	0.741892	0.152362	0.0435633	3132.88	3260.64	3179.1	3115.52	3195.25	3211.95	3290.8	2902.46
642	ENSMUSG00000004018	Fancl	not.active	0.102367	0.999848	0.061118	0.977007	0.0963896	0.681378	-0.0727567	0.999733	0.021837	0.959031	No		0.0197862	0.999917	0.0802639	0.576087	No		-0.0102619	0.962739	0.0844163	0.604841	No		0.0173981	0.936562	0.179662	0.177921	No		0.0710552	0.70419	No		0.139339	0.44578	-0.0161283	0.932494	172.249	198.689	186.195	185.27	184.629	212.024	201.058	212.594
643	ENSMUSG00000004031	Brinp2	not.active	0.0351442	0.999848	0.0503336	0.975785	0.115913	0.474223	0.0057257	0.999733	0.0565647	0.821422	No		-0.0171814	0.999917	-0.115075	0.307139	No		-0.315566	0.000476226	-0.616058	9.31911e-14	No		-0.337768	0.000100177	-0.734314	2.71161e-16	No		-0.0379702	0.79176	No		-0.141386	0.333106	0.566664	6.77698e-15	4333.56	4489.51	4428.1	3507.02	4507.77	4195.33	4329.87	2824.42
644	ENSMUSG00000004032	Gstm5	not.active	-0.155001	0.999848	-0.142178	0.77146	-0.0799648	0.681224	0.0466147	0.999733	0.0877767	0.364797	No		0.0200082	0.999917	0.0216973	0.825801	No		0.0910689	0.467952	0.164153	0.104075	No		0.118713	0.253377	0.189427	0.0341476	No		0.0626103	0.596715	No		0.0850593	0.488089	-0.105384	0.325599	1487.96	1268.83	1340.62	1433.31	1316.29	1493.66	1429.79	1616.31
645	ENSMUSG00000004035	Gstm7	not.active	-0.133545	0.999848	-0.138448	0.857041	-0.102313	0.674187	0.0348729	0.999733	0.0719539	0.83315	No		-0.00871202	0.999917	0.0153583	0.9351	No		0.0458018	0.858145	0.219099	0.201115	No		0.0354344	0.889656	0.236334	0.173284	No		0.00585128	0.981503	No		0.0206042	0.955383	-0.214934	0.212998	187.686	157.186	161.604	167.828	163.209	175.089	176.148	206.103
646	ENSMUSG00000004038	Gstm3	none	-0.00157381	NA	-0.00218531	NA	0.120901	NA	0.00076431	NA	0.0659873	NA	No		0.00937623	NA	-0.00092531	NA	No		-0.0447179	NA	-0.0987495	0.820323	No		-0.00628583	NA	-0.0819123	0.831431	No		-0.046943	NA	No		-0.0161769	NA	-0.0300677	NA	0.441072	0.450711	1.09252	0.351798	0.386707	0.644375	1.33924	0.782788
647	ENSMUSG00000004040	Stat3	none	0.0774127	0.999848	0.0957946	0.91938	0.526995	2.38218e-05	-0.00011985	0.999733	0.389341	0.00121106	No		0.064551	0.999917	0.0253512	0.883084	No		-0.0784473	0.737506	-0.022291	0.930184	No		0.0179842	0.943103	0.00909222	0.972769	No		-0.0457024	0.832048	No		-0.014266	0.968318	-0.0320715	0.895241	2034.31	2216.13	2397.56	2243.77	2215.4	2958.31	3070.94	3043.73
648	ENSMUSG00000004043	Stat5a	not.active	-0.0404496	0.999848	0.0785715	0.927129	0.130316	0.810129	0.0842907	0.993867	-0.0720788	NA	No		-0.0369445	0.999917	-0.0758964	NA	No		0.0174135	NA	0.483492	0.196929	No		-0.106694	NA	0.254153	0.553603	No		0.111545	NA	No		0.0084604	NA	-0.188042	0.599859	5.68259	3.22916	5.66031	5.95739	7.89589	7.07813	5.16189	8.7501
649	ENSMUSG00000004044	Cavin1	not.active	0.0283939	0.999848	0.00981472	0.998708	0.142565	0.765702	-0.0482047	0.999733	0.100323	0.846957	No		0.0674754	0.999917	-0.0865777	0.684973	No		0.0273541	0.936295	0.690925	0.0183653	No		0.207817	0.410538	0.504798	0.111744	No		0.213461	0.415116	No		0.0551331	0.855903	-0.347303	0.218408	195.172	216.224	255.043	266.958	197.894	256.93	195.269	363.607
650	ENSMUSG00000004054	Map3k11	not.active	0.106183	0.999848	0.11395	0.887004	-0.0143289	0.95399	-0.00901308	0.999733	-0.141718	0.428438	No		-0.0962002	0.999917	-0.0144983	0.914443	No		0.0942662	0.561363	0.0144693	0.931681	No		-0.035845	0.856537	0.00120613	0.995377	No		-0.149025	0.186519	No		-0.145001	0.347208	-0.173097	0.161553	310.807	345.65	306.577	332.652	344.697	272.641	305.995	313.536
651	ENSMUSG00000004056	Akt2	not.active	-0.00416306	0.999848	0.0811191	0.908031	0.12597	0.310657	0.0767551	0.999733	0.0347592	0.891954	No		-0.0273077	0.999917	-0.108366	0.295117	No		0.028977	0.869265	0.271139	0.0400858	No		0.0012757	0.994745	0.16059	0.269442	No		0.169832	0.115778	No		0.0578469	0.775376	-0.0993915	0.528046	1502.95	1501.32	1565.97	1601.24	1603.32	1727.86	1524.16	1863.9
652	ENSMUSG00000004069	Dnaja3	not.active	3.35273e-05	0.999883	-0.031103	0.985366	-0.133879	0.308985	-0.0330016	0.999733	-0.0969811	0.528424	No		0.0031151	0.999917	-0.0240955	0.850999	No		0.020103	0.913624	-0.00616048	0.970103	No		0.0266047	0.866964	-0.0285614	0.837633	No		0.00603378	0.975809	No		-0.0135705	0.963549	0.00502944	0.976511	1857.56	1860.84	1806.51	1840.03	1808.29	1663.48	1664.23	1665.69
653	ENSMUSG00000004070	Hmox2	not.active	-0.0772611	0.999848	-0.0913677	0.908031	-0.104975	0.518242	-0.000684127	0.999733	-0.00160146	0.995771	No		0.0200064	0.999917	-0.0122874	0.908349	No		0.0696092	0.582315	0.0481871	0.629836	No		0.0965211	0.324325	0.0383771	0.677606	No		0.0349494	0.777241	No		0.025897	0.883467	-0.0183899	0.861789	1696.91	1576.98	1596.78	1685.85	1572.9	1600.89	1570.22	1635.7
654	ENSMUSG00000004071	Cdip1	late.induced	-0.0140872	0.999848	0.0542282	0.921339	0.169161	0.0148011	0.0640129	0.999733	0.110472	0.137415	No		-0.0418732	0.999917	0.00112137	0.992283	Yes	-13.3212	-0.0578518	0.62622	-0.206248	0.0181037	No		-0.102682	0.263101	-0.201914	0.00748264	No		-0.0116814	0.939922	No		-0.00671635	0.975934	0.184897	0.0346574	3798.7	3762.57	3809.5	3656.72	3947.42	4245.82	4297.15	3739.22
655	ENSMUSG00000004085	Map3k20	not.active	0.0314453	0.999848	0.0859549	0.940766	0.123229	0.619119	0.0391663	0.999733	0.0165328	0.972776	No		-0.0164292	0.999917	-0.0277766	0.879869	No		0.0330051	0.855907	0.313858	0.0125186	No		0.0158147	0.936854	0.27814	0.0718974	No		0.0854075	0.619281	No		0.0473672	0.876256	-0.225386	0.0759145	298.943	312.817	322.322	329.434	324.073	342.889	323.231	406.823
656	ENSMUSG00000004096	Cwc15	not.active	-0.066689	0.999848	-0.168695	0.604283	-0.218371	0.0829135	-0.095292	0.999733	-0.0230544	0.922955	No		0.0795347	0.999917	0.057447	0.442983	No		0.111162	0.191819	0.278919	8.03209e-08	No		0.204291	0.0124958	0.340685	2.0173e-09	No		0.0188522	0.873526	No		0.0763455	0.574485	-0.264242	9.81302e-06	1352.98	1270.28	1249.71	1357.83	1173.95	1225.99	1210.47	1479.92
657	ENSMUSG00000004098	Col5a3	not.active	0.0222401	0.999848	0.0189462	0.99609	0.200682	0.350052	-0.0121935	0.999733	0.156573	0.582332	No		0.0492138	0.999917	-0.194833	0.251164	No		0.241011	0.222416	0.909597	1.21709e-09	No		0.344963	0.0438727	0.66306	1.4372e-06	No		0.223569	0.29092	No		0.0132038	0.973527	-0.630387	4.68091e-06	136.546	141.31	149.436	188.769	138.184	162.447	130.964	259.564
658	ENSMUSG00000004099	Dnmt1	not.active	0.0564616	0.999848	0.0757809	0.92393	0.118798	0.365627	0.00383295	0.999733	0.0340713	0.815018	No		-0.0247881	0.999917	-0.109642	0.0698066	No		-0.0416739	0.745068	-0.180917	0.0031696	No		-0.0691585	0.416696	-0.29013	8.22565e-08	No		0.0668159	0.525177	No		-0.0362253	0.817504	0.240221	0.000445899	2024.34	2135.91	2093.27	2037.77	2145.72	2135.26	2048.05	1816.7
659	ENSMUSG00000004100	Ppan	not.active	0.059143	0.999848	0.117301	0.891747	-0.0442432	0.883543	0.0468452	0.999733	-0.165568	0.547269	No		0.0170638	0.999917	0.024927	0.911508	No		-0.0526649	0.786516	0.0828369	0.698288	No		-0.0183124	0.937159	0.119265	0.559035	No		-0.174256	0.41675	No		-0.109203	0.676865	-0.290203	0.064585	485.615	514.946	549.106	529.906	542.186	413.472	483.406	515.204
660	ENSMUSG00000004105	Angptl2	late.induced	0.0705523	0.999848	0.120068	0.91175	0.473588	0.030277	0.00921581	0.999733	0.198955	0.550712	No		0.0152565	0.999917	-0.110706	0.567703	No		0.0595816	0.851911	0.704919	0.000249433	No		0.100994	0.723991	0.55127	0.00748264	No		0.209895	0.345565	No		0.0669857	0.83538	-0.417063	0.0384263	47.27	54.9619	59.4574	63.9063	56.7091	77.208	62.1664	109.064
661	ENSMUSG00000004110	Cacna1e	not.active	0.0394072	0.999848	0.0838658	0.951313	0.174342	0.433211	0.0256774	0.999733	0.0641946	0.784746	No		0.000707635	0.999917	0.0417795	0.733841	No		-0.408663	0.00071893	-0.966752	1.79715e-16	No		-0.413735	0.000402056	-0.917854	4.77834e-15	No		-0.0786974	0.68229	No		-0.0306582	0.927494	0.833011	8.31407e-10	5777.35	6114.12	6264.92	4529.5	6270.96	6392.49	6829.88	3424.84
662	ENSMUSG00000004113	Cacna1b	not.active	0.0768612	0.999848	0.112784	0.902525	0.156179	0.414367	0.0096888	0.999733	0.0162217	0.959805	No		-0.0374215	0.999917	-0.0574005	0.455975	No		-0.285397	4.98393e-07	-0.582411	1.18421e-18	No		-0.31971	0.000107371	-0.634731	1.3888e-16	No		-0.00927487	0.951921	No		-0.0579331	0.766226	0.552603	3.72727e-10	6375.74	6999.15	6824.31	5572.61	7058.16	6817.36	6895.36	4612.69
663	ENSMUSG00000004127	Trmt10a	not.active	-0.0303117	0.999848	-0.144942	0.756317	-0.12893	0.52736	-0.0780145	0.999733	0.0336853	0.936647	No		0.08606	0.999917	0.0288763	0.870529	No		0.0710792	0.679888	0.0311317	0.852042	No		0.192053	0.134697	0.0619206	0.750258	No		-0.0780193	0.642851	No		-0.0384945	0.904402	-0.119663	0.388409	249.55	241.491	239.114	253.709	221.142	216.768	233.133	237.08
664	ENSMUSG00000004151	Etv1	late.downreg	0.0358238	0.999848	-0.0590068	0.957538	-0.260518	0.0161972	-0.0905051	0.999733	-0.186192	0.161809	No		0.0531124	0.999917	0.233476	0.0214496	No		-0.234907	0.0789379	-0.50089	0.000155919	No		-0.166756	0.297895	-0.246821	0.101626	No		-0.172936	0.12029	No		0.0661435	0.744163	0.307058	0.0239366	1163.7	1213.49	1167.47	971.97	1109.44	1018.8	1164.97	817.637
665	ENSMUSG00000004187	Kifc2	late.induced	0.0268967	0.999848	0.0771208	0.903404	0.194438	0.0358123	0.0421199	0.999733	0.10988	0.211171	Yes	-13.2782	-0.0770186	0.999917	-0.205533	0.00787092	Yes	-14.3163	-0.0639065	0.48529	-0.222907	0.00310877	Yes	-26.1167	-0.144361	0.0799561	-0.436681	5.30331e-14	No		0.03609	0.781892	Yes	-10.8139	-0.165109	0.0330007	0.252314	7.02958e-06	7051.6	7230.31	7023.6	6719.1	7470.44	7152.31	6984.39	6010.73
666	ENSMUSG00000004207	Psap	late.induced	-0.0480724	0.999848	0.0499658	0.940766	0.1567	0.00355576	0.0928095	0.999733	0.10096	0.248475	No		-0.0603751	0.999917	-0.115601	0.0933728	No		-3.747e-05	0.999527	-0.109933	0.237621	Yes	-14.4748	-0.066588	0.487782	-0.225578	0.000913706	No		0.0682516	0.560107	No		-0.0422832	0.781606	0.171138	0.0415434	40592.4	39159.7	39987.4	40035.4	42079.1	43826.3	41839.9	38980.7
667	ENSMUSG00000004221	Ikbkg	not.active	0.0370519	0.999848	0.0358393	0.979011	-0.0920726	0.392135	-0.00815794	0.999733	-0.128717	0.168971	No		0.0176075	0.999917	0.0642765	0.471661	No		-0.167287	0.0508856	-0.242208	0.00277883	No		-0.145543	0.101235	-0.172537	0.0503304	No		-0.0229188	0.87055	No		0.0419473	0.832319	0.208468	0.0205191	1410.86	1460.1	1466.73	1299.15	1447.08	1359.91	1389.47	1176.53
668	ENSMUSG00000004231	Pax2	not.active	0.0274644	0.999848	0.0805616	0.908753	0.449752	0.207655	0.0122463	0.999733	0.11932	NA	No		-0.0192795	0.999917	-0.123272	NA	No		0.0752432	NA	0.0608279	0.910419	No		0.00267967	NA	-0.259794	0.545498	No		0.0452375	NA	No		-0.0462596	NA	0.0278187	0.950194	3.9291	5.51401	5.07295	5.948	6.35116	5.54051	5.19974	5.99404
669	ENSMUSG00000004233	Wars2	not.active	0.055429	0.999848	0.0753402	0.948635	-0.0322389	0.900999	-0.000229989	0.999733	-0.123217	0.456389	No		-0.0102053	0.999917	-0.00857332	0.954256	No		-0.309683	0.00768133	-0.37476	0.000707709	No		-0.31907	0.00901709	-0.377511	0.000889463	No		0.0392625	0.829336	No		0.031135	0.915764	0.40021	0.000493345	242.415	257.109	252.423	200.4	255.51	242.014	236.075	179.994
670	ENSMUSG00000004263	Atn1	not.active	-0.0521128	0.999848	0.110164	0.834754	0.15769	0.157184	0.140021	0.999733	0.0315	0.92248	No		-0.135336	0.999917	-0.175748	0.19294	No		0.311043	4.09742e-05	0.542647	2.29667e-05	No		0.138193	0.259538	0.348655	0.000395697	No		0.175666	0.283046	No		-0.00505779	0.985047	-0.35692	0.000190818	463.326	437.128	446.781	560.201	507.843	518.216	452.761	672.9
671	ENSMUSG00000004264	Phb2	not.active	-0.0680342	0.999848	-0.0300552	0.985025	-0.00705739	0.969746	0.0384991	0.999733	0.0262314	0.918313	No		0.00319327	0.999917	-0.0973287	0.112338	No		0.0579277	0.668682	0.16794	0.0163948	No		0.0645734	0.627842	0.0725368	0.420758	No		0.0766297	0.408169	No		-0.0154836	0.946698	-0.094846	0.297395	2461.11	2328.43	2403.14	2513.88	2403.75	2426.97	2297.61	2605.07
672	ENSMUSG00000004266	Ptpn6	not.active	0.048562	0.999848	0.0104234	0.99869	0.143648	0.775043	-0.0497862	0.999733	0.0814689	0.883702	No		0.0429754	0.999917	-0.0495019	NA	No		-0.0230361	0.947904	0.615093	0.0209342	No		0.0910528	NA	0.484802	0.109388	No		-0.0887435	0.777859	No		-0.0733754	NA	-0.665285	0.00695458	13.0598	16.9962	17.0269	16.124	13.4476	12.7649	14.9722	25.3482
673	ENSMUSG00000004267	Eno2	not.active	-0.0186794	0.999848	0.00279814	0.999206	0.106774	0.495113	0.0198246	0.999733	0.0990869	0.604972	No		-0.0395143	0.999917	-0.081765	0.54903	No		0.0170383	0.935899	-0.156469	0.268217	No		-0.0319877	0.860935	-0.244482	0.0362791	No		-0.000497834	0.997878	No		-0.0740548	0.735009	0.146211	0.28096	11616.1	11429.9	11160.9	11326.5	11627.1	11756.7	11801.4	10611.9
674	ENSMUSG00000004268	Emg1	not.active	-0.0980815	0.999848	-0.0790211	0.931431	-0.0082303	0.975324	0.0307738	0.999733	0.0803138	0.704615	No		0.000870479	0.999917	-0.104559	0.318792	No		0.0996674	0.36822	0.276601	9.12535e-05	No		0.103769	0.382277	0.167885	0.102238	No		0.0529925	0.749434	No		-0.0379502	0.901158	-0.222267	0.0367194	617.565	561.605	574.321	620.923	579.171	597.055	569.057	697.25
675	ENSMUSG00000004270	Lpcat3	not.active	0.0481292	0.999848	0.0416188	0.982537	0.0133753	0.95963	-0.0147995	0.999733	-0.0353007	0.929419	No		-0.00540787	0.999917	-0.179673	0.137109	No		-0.0104092	0.969014	0.255645	0.042136	No		-0.0154723	0.949821	0.0585457	0.727886	No		0.243724	0.0523048	No		0.0539399	0.834515	0.000967726	0.996331	508.641	532.642	524.338	518.075	524.327	540.452	444.993	540.084
676	ENSMUSG00000004285	Atp6v1f	not.active	-0.0739275	0.999848	-0.0204313	0.993705	0.0416356	0.74811	0.051998	0.999733	0.0614473	0.709986	No		-0.0458849	0.999917	-0.0963726	0.283107	No		0.152515	0.100087	0.290892	0.0057706	No		0.1011	0.383529	0.195748	0.0628365	No		0.0503214	0.677666	No		-0.0435044	0.784737	-0.245058	0.0132772	2249.65	2122.12	2120.87	2377.09	2213.75	2239.04	2167.91	2682.87
677	ENSMUSG00000004296	Il12b	none	0.00104537	NA	NA	NA	NA	NA	NA	NA	NA	NA	No		0.00146595	NA	NA	NA	No		0.0350245	NA	0.00858788	NA	No		0.0318393	NA	NA	NA	No		0.0022702	NA	No		NA	NA	-0.00011322	NA	0.291077	0.348964	0.340113	0.722546	0	0.0708078	0.0896599	0.152498
678	ENSMUSG00000004317	Clcn5	none	0.0859422	0.999848	0.101744	0.870896	0.370294	6.39449e-05	-0.00445309	0.999733	0.251294	0.00170291	No		-0.059464	0.999917	0.0828611	0.388909	No		-0.155723	0.306333	-0.601444	1.64833e-09	No		-0.248787	0.00766386	-0.51268	1.37088e-07	No		-0.0986681	0.450201	No		-0.0117438	0.965412	0.481995	3.43427e-06	1130.11	1230.22	1153.23	1018.96	1224.06	1456.52	1572.92	1033.06
679	ENSMUSG00000004319	Clcn3	not.active	0.0127514	0.999848	-0.03592	0.979962	0.141674	0.194414	-0.0515075	0.999733	0.180227	0.00245535	No		0.0327939	0.999917	0.131115	0.153284	No		-0.131552	0.348976	-0.498753	1.86381e-05	No		-0.0951966	0.480919	-0.360888	0.000918954	No		-0.142609	0.211014	No		-0.00681566	0.975457	0.339068	0.00282447	9075.61	9204.79	9053.33	8198.33	8816.78	9972.17	11113.1	7815.3
680	ENSMUSG00000004328	Hif3a	not.active	0.151187	0.963602	0.232628	0.444501	0.0565539	0.926496	-0.0419443	0.999733	-0.336891	0.20409	No		-0.0392795	0.999917	0.0718039	NA	No		0.189559	0.455066	0.644196	0.0275638	No		0.0887315	0.767104	0.783512	0.00643189	No		0.178514	0.515701	No		0.140284	NA	-0.28293	0.346317	11.3959	23.4359	17.2638	22.9306	20.0061	20.0222	13.8994	25.2625
681	ENSMUSG00000004341	Gpx6	none	-0.00177157	NA	-0.00614063	NA	-0.0297181	NA	NA	NA	-0.000627156	NA	No		-5.25912e-05	NA	0.0351316	NA	No		-0.0031854	NA	-0.170853	NA	No		-0.00285854	NA	0.0182733	NA	No		-0.00847272	NA	No		0.0156942	NA	0.0837897	NA	0.360907	0	0.242238	0.213157	0.296706	0.617649	1.06584	0.237214
682	ENSMUSG00000004347	Pde1c	not.active	0.0430735	0.999848	0.00214296	0.999381	0.198225	0.276855	-0.0465799	0.999733	0.179155	0.387508	No		0.00533865	0.999917	0.0261797	0.870315	No		-0.00599335	0.981944	-0.0276941	0.863883	No		0.00440253	0.986897	0.00269216	0.98922	No		0.0455586	0.817774	No		0.0629644	0.818282	0.0707315	0.665319	139.11	148.464	141.566	140.623	138.702	169.587	167.405	162.972
683	ENSMUSG00000004356	Utp20	not.active	0.14027	0.999848	0.1449	0.763622	0.0587577	0.787949	-0.0200815	0.999733	-0.108671	0.53973	No		0.0117095	0.999917	0.0255551	0.839009	No		-0.082658	0.430734	-0.0505593	0.59031	No		-0.065268	0.626324	-0.0205796	0.884699	No		0.0725902	0.594332	No		0.0888076	0.650583	0.117799	0.259926	637.555	733.052	729.245	686.999	719.705	711.206	684.393	663.589
684	ENSMUSG00000004359	Spic	none	0.00313685	NA	-0.00610265	NA	0.0750788	NA	-0.00662604	NA	0.0514945	NA	No		0.00141059	NA	-0.0233685	NA	No		0.0541246	NA	0.143025	NA	No		0.0522123	NA	0.0276925	0.942494	No		0.00856286	NA	No		-0.00649025	NA	-0.0587012	NA	0.220438	0.608228	0.32033	0.952613	0	0.601685	0.440484	1.13971
685	ENSMUSG00000004360	9330159F19Rik	not.active	0.0486305	0.999848	-0.0733426	0.917959	-0.116567	0.273414	-0.12007	0.999733	-0.034393	0.8939	No		0.0623163	0.999917	0.137497	0.151566	No		-0.0728457	0.578484	-0.21176	0.0653615	No		0.00416411	0.983249	-0.0640137	0.653189	No		-0.00045781	0.997652	No		0.133009	0.347496	0.200411	0.088568	2980.3	3117.35	2971.2	2817.79	2810.82	3045.23	3059.28	2647.14
686	ENSMUSG00000004364	Cul3	not.active	0.0196175	0.999848	-0.0454545	0.967063	0.0575168	0.710232	-0.0668692	0.999733	0.105817	0.188484	No		0.0630105	0.999917	0.242835	0.00205733	No		-0.0818556	0.538899	-0.454463	3.83027e-06	No		-0.0077009	0.956368	-0.198519	0.0528387	No		-0.272735	0.000300875	No		-0.0214663	0.91093	0.165989	0.117068	4812.19	4919.59	4897.09	4613.05	4645.65	4929.88	6034.15	4396.21
687	ENSMUSG00000004366	Sst	late.induced	0.0311416	0.999848	0.151039	0.768322	0.492821	0.00129598	0.0919191	0.999733	0.305328	0.0242077	No		-0.196296	0.196004	-0.241507	0.10447	No		0.410057	0.000187659	0.467314	0.00427377	No		0.18368	0.183897	0.17665	0.356435	No		0.11316	0.596715	No		-0.121903	0.599581	-0.338506	0.0285268	8106.11	8439.35	7716.86	10623.3	9237.03	10380.3	9489.04	13482.4
688	ENSMUSG00000004371	Il11	late.induced	0.0424447	0.999848	0.107739	0.888548	1.07978	0.000120852	0.0163048	0.999733	0.541668	0.0110884	No		-0.0422258	0.999917	-0.337415	NA	No		0.00160373	NA	1.32909	3.29241e-08	No		-0.125371	NA	0.64826	0.0153559	No		0.432043	0.0370797	No		0.0272347	NA	-0.508324	0.0454623	6.78298	9.70405	7.88571	8.05116	10.1113	25.3329	14.4018	42.9796
689	ENSMUSG00000004383	Large1	not.active	5.23557e-05	0.999883	0.00574206	0.998708	-0.00753818	0.970198	0.00240948	0.999733	-0.0142339	0.957628	No		-0.0289116	0.999917	-0.0617662	0.507527	No		-0.225122	0.000456816	-0.507301	1.48084e-16	No		-0.254702	7.44388e-05	-0.567423	6.93516e-18	No		-0.0163485	0.905949	No		-0.0716144	0.637717	0.480121	1.57474e-15	8668.13	8684.26	8488.9	7232.53	8694.47	8154.49	8276.38	5841.28
690	ENSMUSG00000004393	Ddx56	not.active	-0.0396824	0.999848	-0.0172636	0.99609	-0.0731764	0.606676	0.0212852	0.999733	-0.0519409	0.824987	No		-0.013488	0.999917	-0.0123317	0.912756	No		-0.0420544	0.693128	-0.0843268	0.315506	No		-0.0552499	0.685534	-0.0931304	0.322122	No		-0.00969033	0.961536	No		-0.0156678	0.961159	0.0637263	0.653063	943.601	912.243	915.141	888.271	931.131	886.417	890.577	846.371
691	ENSMUSG00000004394	Tmed4	not.active	0.0244509	0.999848	0.0527299	0.949309	0.0308364	0.823586	0.0224851	0.999733	-0.0259455	0.91374	No		-0.0274786	0.999917	-0.0277857	0.794692	No		0.00451957	0.977259	-0.00453462	0.973507	No		-0.0252804	0.868507	-0.0305319	0.779564	No		0.0541724	0.677241	No		0.0280569	0.896153	0.0534979	0.607216	1254.1	1281.23	1269.36	1276.01	1305.13	1306.61	1259.48	1265.13
692	ENSMUSG00000004415	Col26a1	not.active	0.0343202	0.999848	0.0432307	0.98155	0.174322	0.273753	-0.00375447	0.999733	0.116455	0.602593	No		-0.123722	0.999917	-0.10144	0.516352	No		0.340102	1.88367e-05	0.222654	0.158588	No		0.177422	0.177184	0.107802	0.530109	No		0.04284	0.843953	No		-0.05729	0.82482	-0.180895	0.190742	1483.9	1546.14	1367.78	1759.4	1538.27	1604.01	1556.34	1842.46
693	ENSMUSG00000004446	Bid	not.active	-0.0460867	0.999848	0.0228249	0.994365	-0.0780675	0.621491	0.0679215	0.999733	-0.0951846	0.6181	No		-0.033553	0.999917	0.0409426	0.701669	No		0.0470225	0.774251	-0.0240374	0.845838	No		0.00410541	0.984378	0.0231102	0.859143	No		0.0644244	0.630746	No		0.102737	0.510242	0.083009	0.450355	461.034	443.514	456.825	472.318	475.253	474.768	457.954	450.116
694	ENSMUSG00000004451	Ralb	late.downreg	-0.0599308	0.999848	-0.112906	0.755874	-0.218657	0.0130654	-0.0466566	0.999733	-0.096834	0.392742	No		0.0500272	0.999917	0.00132601	0.990998	No		0.0194298	0.89426	0.134653	0.0894071	No		0.0792874	0.474021	0.138468	0.0868033	No		0.100688	0.335144	No		0.0994865	0.470943	-0.0364181	0.733032	903.888	861.333	864.113	874.85	826.345	836.518	775.74	858.385
695	ENSMUSG00000004455	Ppp1cc	not.active	0.0435546	0.999848	0.00771243	0.99869	0.097667	0.508047	-0.043378	0.999733	0.0856651	0.604972	No		0.0108439	0.999917	0.0223262	0.877718	No		0.0148812	0.938147	-0.128348	0.300174	No		0.0308572	0.83632	-0.100963	0.418747	No		-0.0155633	0.936442	No		0.00917522	0.975335	0.103493	0.410834	1129.49	1181.06	1151.55	1164.68	1138.19	1226	1242.91	1143.61
696	ENSMUSG00000004460	Dnajb11	not.active	-0.0329973	0.999848	-0.0533227	0.959644	-0.080326	0.559942	-0.0194469	0.999733	-0.0214269	0.945129	No		0.0362647	0.999917	0.053852	0.585155	No		0.0674043	0.518634	0.0923375	0.192881	No		0.111846	0.297429	0.151504	0.0593726	No		-0.0108173	0.937123	No		0.043559	0.826763	-0.109459	0.156793	1777.29	1733.34	1753.33	1845.1	1704	1735.57	1756.84	1883.84
697	ENSMUSG00000004462	Tbccd1	not.active	0.0920788	0.999848	0.0986075	0.888548	-0.204448	0.0720733	-0.0150722	0.999733	-0.3063	0.00258447	No		-0.0563061	0.999917	7.14307e-05	0.999542	No		-0.0574585	0.697248	0.135881	0.24084	No		-0.122427	0.371178	0.140836	0.239202	No		0.117415	0.45592	No		0.109319	0.593548	-0.0129541	0.947267	360.355	396.447	370.356	354.424	386.936	339.244	313.535	343.029
698	ENSMUSG00000004473	Clec11a	not.active	-0.0274393	0.999848	-0.0755422	0.959644	-0.129233	0.613859	-0.032156	0.999733	-0.0233813	0.965465	No		-0.00653872	0.999917	-0.0903773	0.591569	No		0.0329491	0.893991	0.0779889	0.723362	No		0.0244539	0.92379	-0.0210262	0.935988	No		0.113433	0.582472	No		0.0152545	0.968527	0.0375111	0.871032	116.702	112.29	104.969	108.631	107.06	106.139	98.22	103.545
699	ENSMUSG00000004500	Zfp324	late.downreg	0.023939	0.999848	-0.175822	0.446896	-0.377524	0.0010044	-0.188628	0.402132	-0.176842	0.179479	No		0.077777	0.999917	0.287314	0.0087217	No		-0.136308	0.2943	-0.829277	1.76105e-15	No		-0.03729	0.799239	-0.506205	3.21621e-06	No		-0.497421	3.06347e-07	No		-0.175926	0.26911	0.285723	0.00993621	551.237	566.746	515.596	466.766	479.79	363.959	530.353	296.795
700	ENSMUSG00000004508	Gab2	not.active	0.0324492	0.999848	0.0354092	0.982084	0.152099	0.241836	-0.00820799	0.999733	0.11458	0.226497	No		-0.0128978	0.999917	-0.166225	0.0515276	No		-0.0665441	0.550232	-0.056141	0.579326	No		-0.0794378	0.374448	-0.228539	0.00364652	No		0.0900357	0.451673	No		-0.070885	0.664694	0.142083	0.097025	1415.67	1458.23	1434.07	1368.05	1452.46	1488.86	1400.04	1357.63
701	ENSMUSG00000004530	Coro1c	not.active	0.0537185	0.999848	0.0805442	0.87402	0.160026	0.0608924	0.0175077	0.999733	0.0730086	0.504614	No		-0.0446428	0.999917	-0.0851169	0.186317	No		-0.00333059	0.979372	-0.115205	0.143016	No		-0.0502399	0.615129	-0.198014	0.0129449	No		0.00200615	0.989452	No		-0.0743235	0.628839	0.108112	0.29308	3796.44	3979.03	3883.58	3881.61	4033.93	4014.52	4020.22	3735.77
702	ENSMUSG00000004535	Tax1bp1	not.active	-0.00592135	0.999848	-0.0469713	0.94141	-0.0101138	0.946055	-0.0420895	0.999733	0.0379013	0.730575	No		0.0671362	0.999917	0.164676	0.00969987	No		-0.0763279	0.452335	-0.240991	6.0106e-05	No		0.000533522	0.996051	-0.0679296	0.285661	No		-0.157068	0.026154	No		0.012735	0.945105	0.07325	0.276484	4526.27	4520.16	4605.39	4364.74	4370.41	4526.82	5086.64	4322.55
703	ENSMUSG00000004540	Psg17	none	0.00837943	NA	0.0479591	NA	0.117505	NA	0.0131499	NA	-0.0394742	NA	No		-0.0189013	NA	0.00121405	NA	No		0.0134768	NA	0.0469293	0.926728	No		-0.0635539	NA	0.0427915	0.930123	No		0.0336496	NA	No		0.0135361	NA	0.0361874	0.920009	0.922533	1.45818	1.06382	1.35348	2.21378	2.09904	1.75101	1.86809
704	ENSMUSG00000004542	Psg19	none	0.00458315	NA	0.00404304	NA	-0.00618077	NA	-0.00366233	NA	-0.012764	NA	No		-0.00137801	NA	-0.00309583	NA	No		0.0109781	NA	0.164692	NA	No		0.00428434	NA	0.114276	NA	No		0.0100747	NA	No		0.00223103	NA	-0.0640972	NA	0.291077	0.679808	0.317427	0.497494	0.386707	0.240541	0.110566	0.667761
705	ENSMUSG00000004552	Ctse	none	NA	NA	NA	NA	NA	NA	-0.00157623	NA	-0.000488429	NA	No		NA	NA	-0.00330084	NA	No		NA	NA	0.132598	NA	No		NA	NA	0.0870248	NA	No		0.00345471	NA	No		-8.3347e-05	NA	-0.0562478	NA	0	0.206387	0	0	0.128502	0.169733	0.0896599	0.801779
706	ENSMUSG00000004558	Ndrg2	not.active	-0.0584529	0.999848	0.0285165	0.994113	0.0866083	0.733691	0.0870944	0.999733	0.0427329	0.925367	No		0.00479986	0.999917	-0.0648573	0.712433	No		0.126395	0.535974	0.603951	0.000468945	No		0.130784	0.549596	0.540013	0.000409893	No		0.20499	0.277092	No		0.125417	0.57325	-0.367398	0.0286535	2907.9	2727.9	3010.11	3351.12	2991.32	3499.09	2946.25	4657.56
707	ENSMUSG00000004561	Mettl17	not.active	-0.0579453	0.999848	-0.030459	0.985025	-0.14854	0.271804	0.0316587	0.999733	-0.111066	0.496681	No		0.0140118	0.999917	0.0269294	0.850999	No		0.118197	0.415233	0.14746	0.189871	No		0.14035	0.270775	0.17923	0.10825	No		0.0450951	0.806748	No		0.066692	0.779546	-0.102752	0.449853	471.827	446.326	461.827	506.666	456.419	449.321	432.091	481.218
708	ENSMUSG00000004562	Arhgef40	not.active	0.0170422	0.999848	0.103791	0.91175	0.183255	0.196279	0.0651901	0.999733	0.046221	0.906054	No		-0.0442049	0.999917	-0.180272	0.196726	No		0.214617	0.166591	0.608007	0.000357595	No		0.14673	0.461337	0.412108	0.00911265	No		0.206158	0.209483	No		0.019251	0.952679	-0.383115	0.0138555	552.249	563.412	577.765	687.026	606.98	642.155	544.508	862.013
709	ENSMUSG00000004565	Pnpla6	not.active	0.0332378	0.999848	0.0958774	0.901333	0.122106	0.41158	0.0436002	0.999733	0.0124915	0.970074	No		-0.0569162	0.999917	-0.16926	0.0793035	No		-0.0214734	0.892748	-0.0752862	0.558173	No		-0.0887073	0.434403	-0.252842	0.0082175	No		0.104599	0.427377	No		-0.060563	0.749386	0.176121	0.0848638	1688.55	1750.86	1726.87	1703.95	1821.17	1753.73	1626.79	1553.6
710	ENSMUSG00000004567	Mcoln1	not.active	-0.0231243	0.999848	0.0536312	0.963522	0.118545	0.316398	0.0727056	0.999733	0.0540938	0.812743	No		-0.0504341	0.999917	-0.149431	0.0924599	No		0.0543436	0.732907	0.0272777	0.836848	No		-0.00863989	0.966099	-0.12693	0.158013	No		0.0794295	0.616463	No		-0.0598914	0.780628	0.0492827	0.727184	1787.07	1751.33	1768.25	1845.03	1864.16	1842.59	1741.74	1785.48
711	ENSMUSG00000004568	Arhgef18	not.active	0.0687515	0.999848	0.10254	0.902525	-0.00610181	0.982326	0.0179996	0.999733	-0.125378	0.327547	No		-0.04782	0.999917	-0.144167	0.112623	No		-0.0740442	0.576133	-0.116666	0.143653	No		-0.13375	0.147409	-0.266168	0.00129166	No		0.142561	0.108715	No		-0.00388814	0.987418	0.255741	0.000186155	1422.22	1527.14	1475.31	1402.58	1546.85	1404.2	1277.64	1183.05
712	ENSMUSG00000004591	Pkn2	not.active	0.152267	0.999848	-0.0785566	0.927129	-0.0971079	0.52548	-0.228562	0.184029	-0.00762986	0.986582	No		0.0368797	0.999917	0.279666	0.00294633	No		0.0384584	0.790986	-0.119468	0.238194	No		0.0851065	0.541374	0.185019	0.0785324	No		-0.352999	2.14996e-05	No		-0.0542103	0.811507	-0.253572	0.00437571	538.646	627.736	524.127	537.779	504.122	480.787	624.859	577.482
713	ENSMUSG00000004609	Cd33	not.active	0.0486929	0.999848	0.0159914	0.99609	-0.286204	0.501916	-0.0498275	0.999733	-0.202454	NA	No		0.0248851	0.999917	0.161012	NA	No		0.0146904	NA	0.266793	0.512273	No		0.0898177	NA	0.666819	0.0592328	No		-0.0396014	NA	No		0.0667152	NA	-0.272423	0.403483	7.28477	10.6357	9.9054	10.2706	7.6303	7.74794	7.74489	11.1125
714	ENSMUSG00000004610	Etfb	not.active	0.00633231	0.999848	-0.0598348	0.979962	0.077767	0.839673	-0.0617822	0.999733	0.16649	0.536639	No		0.0226604	0.999917	-0.230468	0.129598	No		0.230158	0.235316	0.655142	7.54987e-06	No		0.283494	0.111222	0.369882	0.0199285	No		0.288678	0.0843674	No		0.0361728	0.921624	-0.317545	0.0380396	88.9916	90.5308	84.6103	104.231	83.0805	97.109	76.2749	123.707
715	ENSMUSG00000004626	Stxbp2	not.active	0.061112	0.999848	0.174435	0.586611	0.288621	0.0600247	0.0942482	0.999733	0.0839912	0.76474	No		-0.10538	0.999917	-0.254236	0.0685143	No		0.350217	0.0273248	0.513779	4.09573e-05	No		0.207084	0.12033	0.211395	0.140427	No		0.263959	0.10961	No		0.00127986	0.995987	-0.212002	0.151871	539.64	573.305	538.672	731.113	624.424	670.296	536.809	781.125
716	ENSMUSG00000004630	Pcp2	none	-0.000306675	NA	0.0408273	NA	-0.0951483	NA	0.0267378	NA	-0.180212	NA	No		-0.023881	NA	0.00540366	NA	No		-0.027722	NA	0.426539	0.25708	No		-0.113893	NA	0.394595	0.254413	No		0.139659	NA	No		0.0585269	NA	0.0179284	0.96472	1.53407	1.58412	1.74404	1.3754	2.8212	2.58744	0.849599	2.49427
717	ENSMUSG00000004631	Sgce	not.active	-0.0235687	0.999848	-0.0295943	0.988935	-0.100656	0.537063	-0.00312427	0.999733	-0.0678929	0.713257	No		0.00415081	0.999917	0.0121655	0.93346	No		0.0303151	0.837108	0.280903	0.00144563	No		0.0382029	0.78639	0.297447	0.00048402	No		0.131505	0.266245	No		0.138014	0.322998	-0.148836	0.0919755	448.885	438.267	437.532	447.299	434.521	460.648	421.021	513.868
718	ENSMUSG00000004633	Chn2	not.active	0.0278344	0.999848	-0.0309093	0.991711	0.0441812	0.841291	-0.06026	0.999733	0.0765576	0.752457	No		0.0588161	0.999917	-0.0163624	0.916154	No		-0.260645	0.0658416	-0.445921	5.62538e-05	No		-0.183441	0.241215	-0.459359	4.80617e-05	No		-0.0170774	0.935751	No		-0.0270811	0.934769	0.409248	0.00064319	982.502	1013.95	1021.69	828.263	959.178	992.909	1008.99	739.26
719	ENSMUSG00000004637	Wwox	not.active	0.0199047	0.999848	0.0928986	0.909987	0.231367	0.0623218	0.0590537	0.999733	0.119928	0.473344	No		0.0016979	0.999917	-0.137076	0.16871	No		0.00765046	0.971132	0.0847448	0.548267	No		0.0130763	0.946448	-0.0579852	0.716861	No		0.0663529	0.682352	No		-0.061492	0.789917	-0.026201	0.888047	279.001	286.208	300.27	304.219	303.613	310.626	299.688	322.634
720	ENSMUSG00000004642	Slbp	not.active	0.0163271	0.999848	0.0230033	0.993705	0.0310393	0.852897	0.00162606	0.999733	0.00465911	0.988896	No		-0.0356464	0.999917	0.0889256	0.337198	No		0.0590409	0.644277	0.00423463	0.974091	No		0.0196322	0.890895	0.101191	0.226025	No		-0.017421	0.913616	No		0.0732661	0.652442	-0.0272049	0.820306	540.867	553.049	533.486	558.785	551.577	582.867	596.542	599.641
721	ENSMUSG00000004651	Tyr	none	0.00456747	0.999848	-0.0100257	NA	-0.0563241	NA	-0.0109696	NA	-0.00763566	NA	No		0.0184674	NA	0.0208974	NA	No		-0.0123516	NA	0.0555575	0.91955	No		0.0672646	NA	0.134296	0.767754	No		0.0682366	NA	No		0.0388324	NA	0.0947195	0.797319	2.31491	2.47919	3.18798	2.96619	1.99979	3.21137	2.16887	2.58353
722	ENSMUSG00000004654	Ghrhr	none	0.0157855	NA	0.0302207	NA	0.0373061	NA	-0.00432265	NA	-0.0395945	NA	No		0.00373488	NA	-0.00488464	NA	No		-0.0726198	NA	0.0644554	0.873169	No		-0.0506923	NA	0.0388672	0.917311	No		0.0704512	NA	No		0.0238747	NA	0.0892072	NA	0.842368	1.85602	1.73027	0.921959	1.73833	1.84048	0.901874	1.65379
723	ENSMUSG00000004655	Aqp1	not.active	0.0936944	0.999848	0.0510432	0.979962	0.2858	0.496968	-0.0791815	0.999733	0.10619	0.830809	No		-0.056538	0.999917	-0.0880358	NA	No		0.348365	NA	0.547643	0.0480188	No		0.13677	NA	0.340355	0.305581	No		0.131499	0.663376	No		0.0117067	NA	-0.268392	0.377325	12.4661	20.073	10.7452	18.0736	14.9021	17.2019	15.1945	23.5488
724	ENSMUSG00000004661	Arid3b	not.active	0.103701	0.999848	0.116662	0.909987	0.200063	0.388887	-0.0209989	0.999733	0.0338917	0.955091	No		0.04396	0.999917	0.288901	0.0352497	No		-0.334253	0.0321083	-0.81102	8.07793e-09	No		-0.250644	0.185152	-0.459264	0.00646916	No		-0.462131	0.000306527	No		-0.116213	0.643466	0.275012	0.110795	80.0666	91.7678	94.0268	71.4764	89.6109	80.7823	118.16	65.832
725	ENSMUSG00000004665	Cnn2	not.active	0.0067147	0.999848	-0.0989463	0.910921	0.0455689	0.865738	-0.0887304	0.999733	0.158334	0.345126	No		0.0701725	0.999917	-0.08712	0.544759	No		0.0482776	0.86563	0.196358	0.290371	No		0.158812	0.427988	0.104745	0.627121	No		-0.00651717	0.978199	No		-0.0813355	0.731806	-0.197527	0.273692	200.251	201.983	201.478	211.611	185.065	194.816	195.422	229.029
726	ENSMUSG00000004667	Polr2e	not.active	-0.0466747	0.999848	0.00380498	0.999142	-0.0192307	0.902865	0.0483046	0.999733	-0.0234395	0.935396	No		0.00100513	0.999917	-0.120701	0.110411	No		0.0437365	0.809459	0.147666	0.105622	No		0.0497831	0.736353	0.0271519	0.831431	No		0.0821153	0.419575	No		-0.0342806	0.856347	-0.0695484	0.533466	1092.53	1051.21	1091.13	1132.82	1096.69	1048.92	992.075	1110.25
727	ENSMUSG00000004668	Abca13	not.active	0.0442023	0.999848	0.139085	0.841699	0.340072	0.364938	0.0260891	0.999733	-0.000635581	0.999387	No		-0.0507521	0.999917	0.00562423	NA	No		0.0335636	NA	0.0279272	0.951929	No		-0.109451	NA	0.0420986	0.925236	No		0.0306241	0.933775	No		0.0255419	NA	0.0196679	0.962109	10.5453	14.5957	12.0885	12.7547	16.1505	16.2244	15.4134	15.9351
728	ENSMUSG00000004677	Myo9b	not.active	0.107933	0.999848	0.0999032	0.900936	0.209603	0.113166	-0.0312222	0.999733	0.0940066	0.447462	No		-0.0515523	0.999917	-0.143635	0.140804	No		0.284265	0.00242071	0.319077	0.000216612	No		0.228604	0.00591814	0.171577	0.0148386	No		0.140432	0.28349	No		-0.000358009	0.998398	-0.175806	0.0394056	968.856	1073.27	997.199	1235.94	1048.38	1119.75	1010.47	1273.63
729	ENSMUSG00000004698	Hdac9	not.active	0.0227881	0.999848	-0.0384476	0.985025	0.0144918	0.965299	-0.0622799	0.999733	0.0580382	0.863138	No		0.000811347	0.999917	0.231195	0.0783247	No		-0.152289	0.368877	-0.696379	4.03629e-06	No		-0.15119	0.362126	-0.428757	0.00795284	No		-0.39876	0.000653394	No		-0.129561	0.540696	0.253052	0.131724	3425.3	3531.99	3307.03	2929.25	3304.57	3072.86	4221.13	2548.16
730	ENSMUSG00000004707	Ly9	not.active	-0.000883592	0.999848	0.0256512	0.993705	-0.230312	0.613463	0.0150828	0.999733	-0.184611	NA	No		0.000350525	0.999917	0.0502093	NA	No		0.00794026	NA	0.375696	0.357371	No		0.00947377	NA	0.478086	0.212404	No		0.0842461	NA	No		0.0627668	NA	-0.109139	0.771902	5.62256	5.61695	6.54052	6.79106	6.66067	7.31161	5.01391	7.81134
731	ENSMUSG00000004709	Cd244a	none	-0.00152313	NA	0.0265179	NA	0.110659	NA	0.0171837	NA	-0.00493219	NA	No		-0.00317957	NA	-0.036212	NA	No		0.00277843	NA	0.0600941	NA	No		-0.0113227	NA	-0.096576	NA	No		0.0185863	NA	No		-0.0111166	NA	0.00337138	NA	0.220438	0	0.716052	0.940071	1.10737	0.894851	0.440484	0.785781
732	ENSMUSG00000004730	Adgre1	not.active	-0.0017744	0.999848	0.0407082	0.991258	0.158913	0.680488	0.029849	0.999733	0.0693188	0.901614	No		0.0149713	0.999917	0.0120714	NA	No		0.137762	0.617038	0.629851	0.000699888	No		0.190076	0.455976	0.639156	0.00160957	No		-0.00395893	0.991427	No		0.0104276	0.978396	-0.604141	0.000769216	41.0472	41.7327	47.2275	57.4367	44.9101	51.0247	49.9184	83.3968
733	ENSMUSG00000004748	Mtfp1	not.active	-0.0404222	0.999848	-0.0634182	0.959644	-0.0508201	0.830152	-0.0170366	0.999733	0.0218663	0.956365	No		-0.0126769	0.999917	-0.0748823	0.580962	No		0.147103	0.27295	0.200896	0.122402	No		0.135652	0.272019	0.122269	0.392778	No		0.0506951	0.78163	No		-0.0207422	0.949617	-0.151496	0.269021	1035.27	995.086	963.631	1080.98	978.478	975.71	945.158	1096.57
734	ENSMUSG00000004768	Rab23	not.active	0.0038905	0.999848	-0.00350146	0.999142	0.0203121	0.896131	-0.0104024	0.999733	0.0229319	0.913539	No		0.0585216	0.999917	0.0659929	0.424516	No		-0.00698625	0.959632	-0.160149	0.0409109	No		0.0607906	0.573572	-0.0900717	0.286521	No		-0.120981	0.19586	No		-0.0493428	0.753525	0.0294251	0.791883	739.562	744.638	773.257	769.744	738.152	723.012	789.158	710.407
735	ENSMUSG00000004771	Rab11a	not.active	-0.0188879	0.999848	-0.13179	0.75538	-0.1206	0.417837	-0.102554	0.999733	0.0254222	0.923058	No		0.114623	0.999917	0.211708	0.0434646	No		-0.0656047	0.644388	-0.211312	0.0709545	No		0.0704218	0.57802	0.0218656	0.888354	No		-0.142908	0.225357	No		0.0782905	0.604101	0.055485	0.642712	5486.83	5400.87	5441.35	5187.41	4932.96	5342.04	5954.25	5152.2
736	ENSMUSG00000004788	Eif2b2	not.active	-0.0190119	0.999848	0.00113119	0.999381	0.0538443	0.681954	0.0182604	0.999733	0.0503088	0.810834	No		0.0065832	0.999917	-0.0996616	0.228494	No		0.0113509	0.947314	0.0825164	0.470871	No		0.0233239	0.875948	-0.01753	0.908592	No		0.041438	0.779001	No		-0.0499551	0.818282	-0.0444068	0.768655	774.862	760.391	774.64	785.162	775.137	775.766	750.54	805.905
737	ENSMUSG00000004789	Dlst	not.active	-0.0302416	0.999848	0.00928358	0.99609	0.0484703	0.585997	0.03675	0.999733	0.0376224	0.780716	No		-0.0272804	0.999917	-0.0261695	0.770366	No		0.0191133	0.902627	-0.085197	0.361273	No		-0.0099425	0.936208	-0.108682	0.177394	No		-0.025249	0.851478	No		-0.0465479	0.769787	0.0512926	0.631066	4750.82	4647.08	4661.3	4736.72	4779.74	4747.35	4846.87	4598.01
738	ENSMUSG00000004791	Pgf	not.active	-0.0023173	0.999848	0.0216131	0.99609	0.0970883	0.78284	0.0202053	0.999733	0.044479	0.942073	No		-0.0766931	0.999917	0.104586	0.610716	No		0.395791	0.028947	0.162676	0.579326	No		0.22328	0.310445	0.3297	0.114641	No		-0.264803	0.249498	No		-0.129006	0.610063	-0.510024	0.00819067	58.4842	56.9076	49.3032	73.1728	59.5582	52.3056	69.446	78.949
739	ENSMUSG00000004798	Ulk2	not.active	-0.000472813	0.999848	-0.0620474	0.887805	-0.139606	0.0641817	-0.0629913	0.999733	-0.0749564	0.482531	No		0.0435365	0.999917	0.012378	0.903548	No		-0.201319	0.00497339	-0.336476	2.50641e-06	No		-0.152172	0.0297372	-0.319958	3.20851e-05	No		0.0178523	0.866451	No		0.0327794	0.835452	0.345449	3.38207e-07	5617.71	5631.99	5551.17	4803.71	5365.22	5212.2	5160.98	4101.05
740	ENSMUSG00000004814	Ccl24	none	NA	NA	NA	NA	NA	NA	NA	NA	NA	NA	No		NA	NA	0.00442215	NA	No		NA	NA	-0.0309362	NA	No		NA	NA	NA	NA	No		-0.0063158	NA	No		NA	NA	NA	NA	0	0	0	0	0	0	0.17932	0
741	ENSMUSG00000004815	Dgkq	not.active	-0.00263661	0.999848	0.0240224	0.993831	0.0401569	0.84194	0.0255033	0.999733	0.01017	0.972151	No		-0.0258767	0.999917	-0.108656	0.142161	No		-0.0164654	0.919294	-0.23068	0.00235133	No		-0.0453968	0.736353	-0.340641	9.26009e-08	No		-0.0324053	0.794946	No		-0.134351	0.134999	0.189568	0.00803619	1249.83	1246.63	1238.85	1228.53	1269.86	1159.56	1190.04	1018.82
742	ENSMUSG00000004821	Tmed11	none	0.00354045	NA	NA	NA	0.0220447	NA	-0.00486066	NA	0.0119075	NA	No		NA	NA	-0.0117812	NA	No		0.0133342	NA	NA	NA	No		0.00891585	NA	-0.0450487	NA	No		0.0186616	NA	No		0.000531576	NA	0.0408716	NA	0	0.412774	0.0751891	0.366383	0	0.659358	0.0896599	0
743	ENSMUSG00000004837	Grap	not.active	-0.0331457	0.999848	-0.0861755	0.843279	-0.215214	0.627544	-0.00566633	NA	0.074765	NA	No		0.0350697	NA	-0.00488599	NA	No		-0.122455	NA	0.340346	0.420524	No		0.0165629	NA	0.297229	0.482071	No		-0.023125	NA	No		-0.0123204	NA	-0.28837	0.355781	5.15134	2.73444	4.33824	2.86316	2.40237	3.05477	3.46452	5.78428
744	ENSMUSG00000004842	Pou1f1	none	0.00135631	NA	NA	NA	NA	NA	NA	NA	NA	NA	No		0.00131701	NA	0.0488143	NA	No		0.00553691	NA	-0.254625	NA	No		0.00833121	NA	NA	NA	No		-0.0614477	NA	No		NA	NA	NA	NA	0.110219	0.450711	0.189729	0.290189	0	0	0.851156	0
745	ENSMUSG00000004843	Chmp2b	late.downreg	-0.075268	0.999848	-0.158447	0.528242	-0.220833	0.0435491	-0.0764538	0.999733	-0.0467763	0.727162	No		0.0239284	0.999917	0.157084	0.025562	No		0.0478158	0.652609	-0.117938	0.15755	No		0.0769055	0.401908	0.0476507	0.633804	No		-0.0668014	0.530908	No		0.0903325	0.485174	0.0423226	0.688541	2687.5	2517.17	2413.68	2500.21	2368.88	2459.94	2583.5	2394.26
746	ENSMUSG00000004846	Plod3	none	0.0688859	0.999848	0.0700075	0.930376	0.215322	0.0298682	-0.013075	0.999733	0.135838	0.161824	No		-0.0109926	0.999917	-0.132208	0.169504	No		0.0972884	0.414805	0.0999367	0.411865	No		0.0875543	0.473746	-0.0374103	0.765629	No		0.0537382	0.750197	No		-0.0729121	0.692099	-0.0497011	0.718691	717.23	768.422	753.038	811.307	760.497	798.919	764.558	826.74
747	ENSMUSG00000004849	Ap1s1	not.active	-0.0605077	0.999848	-0.0520559	0.942825	-0.00857115	0.959495	0.0118225	0.999733	0.0456551	0.781867	No		0.0218665	0.999917	-0.0277037	0.770712	No		0.0203124	0.9141	-0.0343134	0.761923	No		0.0524841	0.632049	-0.0587321	0.5783	No		-0.0128058	0.931906	No		-0.0348255	0.860407	0.0136512	0.921597	3967.29	3781.46	3885.17	3953.49	3816.38	3842.72	3887.85	3822.99
748	ENSMUSG00000004864	Mapk13	none	0.0219173	0.999848	0.0459139	0.959767	-0.148988	NA	-0.00367451	0.999733	-0.186595	NA	No		0.0243051	NA	0.0686667	NA	No		-0.0802102	NA	0.715123	0.0491124	No		0.00427002	NA	0.907807	0.0096948	No		-0.0402073	NA	No		0.0197379	NA	-0.606856	0.0252204	2.79765	4.36855	5.45493	4.08552	4.04729	2.89054	2.98296	7.991
749	ENSMUSG00000004865	Srpk1	not.active	-0.0238359	0.999848	-0.075395	0.894066	-0.150401	0.0558986	-0.04864	0.999733	-0.0694927	0.54249	No		0.02412	0.999917	0.0695873	0.370633	No		0.0374557	0.694635	-0.0952377	0.297592	No		0.0664491	0.498656	-0.0211383	0.849827	No		-0.103131	0.349468	No		-0.029694	0.883963	-0.018906	0.888509	2163.92	2128.66	2083.88	2142.51	2042.48	1900.94	2057.52	1936.98
750	ENSMUSG00000004872	Pax3	none	NA	NA	NA	NA	NA	NA	NA	NA	-0.000555842	NA	No		NA	NA	-0.000114056	NA	No		NA	NA	-0.00756552	NA	No		NA	NA	-0.00688418	NA	No		0.0224862	NA	No		0.00905663	NA	0.0576921	NA	0	0	0	0	0.212125	0.730166	0.17932	0.131025
751	ENSMUSG00000004880	Lbr	not.active	-0.0428952	0.999848	-0.182355	0.696295	-0.161456	0.307956	-0.119652	0.999733	0.0710941	0.804812	No		-0.0339263	0.999917	0.482938	4.17803e-09	No		0.248033	0.148442	-0.488873	3.60236e-05	No		0.199047	0.189263	0.0232153	0.904739	No		-0.741166	2.2329e-18	No		-0.233312	0.0362355	-0.281174	0.0317233	372.781	358.7	300.831	369.162	313.723	279.117	481.482	339.966
752	ENSMUSG00000004885	Crabp2	none	0.0475554	0.999848	0.0740427	0.903426	0.0731867	NA	-0.0156171	0.999733	-0.11054	NA	No		-0.033287	NA	-0.00899365	NA	No		0.217725	NA	0.640611	0.0841145	No		0.0850356	NA	0.534257	0.157598	No		0.114963	NA	No		0.041268	NA	-0.215662	0.527882	2.47586	5.10354	2.43016	5.74898	4.13513	4.55109	2.76768	6.04719
753	ENSMUSG00000004891	Nes	not.active	0.0730827	0.999848	0.0813469	0.941704	0.18379	0.365681	-0.00617602	0.999733	0.0804486	0.80264	No		0.0144656	0.999917	-0.072649	0.682334	No		0.269554	0.127491	0.802018	2.72146e-08	No		0.301875	0.0672568	0.711673	2.81599e-06	No		0.256664	0.101931	No		0.145536	0.515957	-0.507298	0.000423755	1682.35	1821.03	1837.89	2332.23	1807.26	2240.14	1820.59	3297.64
754	ENSMUSG00000004892	Bcan	not.active	0.0079215	0.999848	0.0951679	0.944376	0.226327	0.360084	0.0547392	0.999733	0.0304763	0.963859	No		-0.0221418	0.999917	-0.10075	0.636971	No		0.158368	0.548097	0.718737	0.011014	No		0.109796	0.699903	0.594761	0.0222286	No		0.242843	0.311799	No		0.12975	0.579839	-0.412772	0.0914475	1969.63	2014.65	2137.64	2596.65	2277.15	2682.73	2069.24	3900.48
755	ENSMUSG00000004894	Hapln2	not.active	-0.0261846	0.999848	-0.0563593	0.97614	0.169875	0.731189	0.00272195	0.999733	0.210663	NA	No		0.0321192	0.999917	-0.172062	NA	No		-0.0431942	NA	0.42709	0.253901	No		0.0510517	NA	-0.0124635	0.981235	No		0.0093486	NA	No		-0.105994	NA	-0.347722	0.265739	9.0292	7.03661	9.5204	8.44242	7.46708	7.34473	6.74335	11.0581
756	ENSMUSG00000004895	Prcc	none	-0.107627	0.999848	-0.0637696	0.903426	-0.167735	0.0304617	0.0501128	0.999733	-0.0997148	0.321248	No		-0.0360113	0.999917	-0.0730559	0.401224	No		0.0659114	0.425764	0.0883812	0.325998	No		0.0288803	0.778089	0.0161234	0.895771	No		0.0701533	0.504206	No		-0.00126214	0.995087	-0.0228397	0.838199	1918.4	1756.62	1770.46	1860.41	1828.04	1704.91	1625.11	1742.03
757	ENSMUSG00000004896	Rrnad1	not.active	-0.0927587	0.999848	-0.130078	0.746729	-0.104452	0.52055	-0.0196843	0.999733	0.0359974	0.903052	No		0.0320505	0.999917	0.108218	0.395821	No		0.111806	0.389818	-0.0019008	0.992303	No		0.152292	0.205577	0.120724	0.362966	No		-0.137549	0.382348	No		-0.0214208	0.950804	-0.151014	0.258288	469.185	434.126	434.778	473.378	424.922	427.336	476.255	478.521
758	ENSMUSG00000004897	Hdgf	not.active	-0.0815535	0.999848	-0.0779312	0.88329	-0.00226128	0.987205	0.00559242	0.999733	0.0795205	0.442855	No		-0.00377666	0.999917	-0.0463148	0.489077	No		0.0700154	0.518791	0.0285767	0.699644	No		0.0693664	0.460376	-0.0154486	0.830341	No		0.0255971	0.80334	No		-0.0170105	0.918628	-0.00959431	0.909626	4327.64	4060.05	4051.91	4272.14	4075.29	4260.14	4196.1	4302.66
759	ENSMUSG00000004902	Slc25a18	not.active	-0.0313279	0.999848	0.0809269	0.959644	0.0724756	0.841089	0.108619	0.999733	-0.0478827	0.929972	No		-7.8259e-05	0.999917	-0.0276803	0.911508	No		0.10385	0.669195	0.663396	0.0161592	No		0.0804776	0.788033	0.698222	0.00020274	No		0.217698	0.3895	No		0.200331	0.315319	-0.407498	0.0303805	567.357	545.979	627.755	690.231	627.687	748.585	583.298	1036.07
760	ENSMUSG00000004929	Thop1	not.active	-0.0167096	0.999848	0.0190446	0.99609	0.0139832	0.9386	0.0320519	0.999733	-0.00715864	0.985049	No		-0.0196039	0.999917	-0.121125	0.063637	No		0.0264831	0.897271	-0.0730175	0.450987	No		0.00359498	0.986337	-0.194374	0.00699975	No		0.0167158	0.918379	No		-0.0942372	0.510682	0.0818939	0.471453	1780.65	1755.26	1767.2	1808.42	1809.03	1674.83	1658.27	1588.52
761	ENSMUSG00000004931	Apba3	late.induced	0.0454463	0.999848	0.174458	0.371692	0.19814	0.0442418	0.110046	0.999733	0.00664619	0.98562	No		-0.0964298	0.999917	-0.12524	0.315128	No		0.0642977	0.651753	0.158617	0.226425	No		-0.045776	0.770825	0.0192669	0.877244	No		-0.0293989	0.891705	No		-0.154904	0.213573	-0.196875	0.0283433	444.113	468.198	472.122	494.989	514.491	457.849	468.211	529.613
762	ENSMUSG00000004933	Matk	not.active	-0.0444472	0.999848	-0.0190832	0.995443	0.0514428	0.770572	0.0302085	0.999733	0.0723988	0.558356	No		-0.0263052	0.999917	-0.189837	0.0106882	No		0.111145	0.34572	0.134985	0.0867022	No		0.0845723	0.407405	-0.0599499	0.474706	No		0.0427709	0.747027	No		-0.138662	0.209228	-0.0977896	0.234776	3392.23	3258.36	3253.53	3538.54	3336.66	3168.11	3074.09	3400
763	ENSMUSG00000004934	Pias4	late.downreg	-0.0196869	0.999848	-0.0788521	0.933235	-0.385765	4.85064e-05	-0.0485912	0.999733	-0.279618	0.0125977	No		0.0102302	0.999917	0.00353941	0.984373	No		0.069433	0.645949	0.117563	0.480825	No		0.0800995	0.636387	0.1252	0.354001	No		-0.0759734	0.68703	No		-0.0706684	0.71916	-0.204394	0.0948992	624.398	615.235	588.227	621.393	587.858	452.694	478.105	524.13
764	ENSMUSG00000004936	Map2k1	not.active	-0.0285057	0.999848	-0.0249201	0.985025	0.0167126	0.918776	0.00370658	0.999733	0.0416059	0.820449	No		-0.00607208	0.999917	-0.0500144	0.605258	No		-0.135546	0.123804	-0.343078	4.1711e-07	No		-0.141581	0.0722079	-0.391843	5.7697e-09	No		-0.0341041	0.769469	No		-0.078416	0.5574	0.299852	7.20177e-07	5492	5373.34	5347.1	4854.33	5381.72	5228.07	5380.41	4256.79
765	ENSMUSG00000004937	Sgta	not.active	-0.0114026	0.999848	0.0294062	0.982537	0.0823472	0.394033	0.0358034	0.999733	0.0492105	0.748541	No		-0.0334537	0.999917	-0.161605	0.00288003	No		0.0499224	0.711876	0.0380063	0.7492	No		0.0139249	0.929614	-0.121209	0.193912	No		0.0752791	0.520045	No		-0.0750679	0.625143	0.0318305	0.827183	4545.61	4507.16	4504.39	4680.66	4645.55	4542.2	4313.86	4462.29
766	ENSMUSG00000004939	Nmrk2	not.active	0.0432692	0.999848	0.177268	0.583745	0.642361	0.05142	0.0486869	0.999733	0.111567	NA	No		-0.0542223	0.999917	-0.0419553	NA	No		0.0325422	NA	0.488677	0.166142	No		-0.140624	NA	0.391899	0.254308	No		0.132213	NA	No		0.0437125	NA	-0.226941	0.479482	4.33006	7.54826	6.39826	7.03852	9.5912	14.3514	10.7897	16.6813
767	ENSMUSG00000004945	Tmem242	not.active	-0.0659698	0.999848	-0.0564455	0.959644	-0.0432358	0.812545	0.0182456	0.999733	0.0192733	0.930182	No		-0.0319343	0.999917	-0.0315873	0.735745	No		0.0881847	0.420533	0.238815	0.013506	No		0.0540646	0.629219	0.211898	0.0151394	No		0.0682221	0.582897	No		0.040274	0.816099	-0.17456	0.0866629	1414.63	1332.28	1306.72	1398.58	1347.72	1406.54	1346.15	1602.96
768	ENSMUSG00000004947	Dtx2	not.active	0.0745909	0.999848	0.0982384	0.903426	-0.124958	0.51518	-0.00301463	0.999733	-0.227695	0.117339	No		-0.00987141	0.999917	0.0329633	0.835597	No		0.181108	0.166727	0.21426	0.0668952	No		0.169137	0.23633	0.256476	0.0667936	No		-0.157285	0.293136	No		-0.0987949	0.679423	-0.383887	0.00270242	224.094	245.979	240.762	277.262	244.076	183.942	211.335	250.939
769	ENSMUSG00000004948	Zp3	none	-0.00241342	NA	-0.000232617	NA	-0.00883787	NA	0.00236743	NA	-0.0034756	NA	No		0.00113808	NA	0.0501192	NA	No		-0.0200875	NA	-0.128604	0.746689	No		-0.0150316	NA	0.0889924	NA	No		-0.0232549	NA	No		0.0146067	NA	0.0204463	NA	0.600739	0	0.415296	0.213157	0.507581	0.739644	1.04023	0.743637
770	ENSMUSG00000004951	Hspb1	not.active	0.0396469	0.999848	-0.0226833	0.993705	0.132385	0.793158	-0.0717865	0.999733	0.136256	NA	No		-0.000884456	NA	-0.0109951	NA	No		0.143728	NA	0.367046	0.373973	No		0.147524	NA	0.325429	0.430625	No		0.0244067	NA	No		0.00546096	NA	-0.253012	0.444083	5.1185	7.60165	3.73811	6.86635	3.91663	6.86977	5.59979	8.86352
771	ENSMUSG00000004952	Rasa4	not.active	0.0501714	0.999848	0.0380016	0.993705	0.0294958	0.950303	-0.0343763	0.999733	-0.0275342	0.965256	No		0.00441057	0.999917	-0.160696	0.361588	No		0.106363	0.70081	0.478815	0.00884403	No		0.135865	0.555246	0.270019	0.212205	No		0.163893	0.516807	No		0.00392615	0.99148	-0.250893	0.278714	62.8289	69.2285	66.9972	75.4188	66.0848	65.3209	55.0902	81.5317
772	ENSMUSG00000004961	Syt5	not.active	-0.0457122	0.999848	0.0166295	0.99609	0.119986	0.318588	0.0574691	0.999733	0.0962907	0.610604	No		-0.0653638	0.999917	-0.0917711	0.389873	No		0.0771042	0.559922	-0.0869013	0.31369	No		-0.0058822	0.975265	-0.181641	0.0314305	No		0.0514416	0.717345	No		-0.0362491	0.882628	0.132357	0.112028	4156.76	4008.79	3940.89	4179.23	4206.74	4389.83	4240.96	4014.15
773	ENSMUSG00000004980	Hnrnpa2b1	late.induced	0.0715277	0.999848	0.159991	0.543331	0.526715	4.68986e-10	0.0526246	0.999733	0.343607	3.9863e-07	No		-0.0355694	0.999917	-0.00834333	0.939911	No		0.0933503	0.571267	0.0414011	0.772763	No		0.0543503	0.734386	0.0361672	0.794509	No		-0.0333891	0.82825	No		-0.0367086	0.858281	-0.0820366	0.542834	11388.1	12319.4	12494.4	13449.3	12930	16099.3	16552	17146.5
774	ENSMUSG00000004988	Fxyd4	none	-0.00774762	NA	-0.01852	NA	-0.053052	NA	8.68065e-05	NA	0.0155879	NA	No		0.0158816	NA	0.0114244	NA	No		-0.0581155	NA	-0.0380614	NA	No		0.00836482	NA	0.0255735	NA	No		-0.0385768	NA	No		-0.00972274	NA	-0.086602	NA	0.962922	0.206387	1.22301	0.503346	0.425208	0.0708078	0.842652	0.689234
775	ENSMUSG00000004994	Ccdc130	not.active	-0.0346006	0.999848	-0.0753138	0.942825	-0.20664	0.12664	-0.0324054	0.999733	-0.111416	0.622674	No		0.012826	0.999917	-0.157728	0.196515	No		0.0691467	0.716183	0.33591	0.000852342	No		0.0940957	0.562927	0.16024	0.168792	No		0.142063	0.34544	No		-0.0159274	0.962478	-0.183243	0.100791	267.805	258.618	253.356	269.684	251.934	226.893	205.464	259.588
776	ENSMUSG00000004996	Mri1	not.active	0.0557254	0.999848	-0.00483977	0.999142	-0.107887	0.483038	-0.0694417	0.999733	-0.0991708	0.577447	No		-0.00769287	0.999917	-0.150212	0.161905	No		0.115632	0.429922	0.181444	0.128068	No		0.110229	0.417146	0.0226681	0.896184	No		0.113192	0.445927	No		-0.0323296	0.908887	-0.0640224	0.677311	277.601	292.256	269.531	296.325	275.013	250.474	228.035	261.105
777	ENSMUSG00000005034	Prkacb	none	0.00404574	0.999848	-0.0359787	0.955918	0.183044	0.00138614	-0.0420158	0.999733	0.218514	1.68477e-06	No		0.0374706	0.999917	0.149332	0.0160902	No		-0.170784	0.0146566	-0.623603	1.86258e-15	No		-0.12917	0.0741392	-0.468435	2.57833e-10	No		-0.243372	8.84848e-05	No		-0.0882608	0.350219	0.364724	5.78876e-06	13542.8	13621.7	13549	12001.3	13182.3	14412.8	17221.4	11162.7
778	ENSMUSG00000005043	Sgsh	not.active	0.0168402	0.999848	0.0585801	0.969978	0.0556287	0.773623	0.0306208	0.999733	-0.0147585	0.972151	No		0.0402783	0.999917	-0.141531	0.307489	No		-0.1932	0.186154	0.0695312	0.736836	No		-0.135296	0.417146	-0.0859442	0.570092	No		0.116033	0.556913	No		-0.0197529	0.950804	0.051328	0.772225	245.241	248.283	264.419	229.032	257.718	245.894	226.688	238.886
779	ENSMUSG00000005045	Chd5	not.active	0.0578357	0.999848	0.0890192	0.91175	0.149299	0.325773	0.0173505	0.999733	0.0468427	0.779656	No		-0.0816817	0.999917	-0.145442	0.0377333	No		-0.14286	0.0526598	-0.412752	1.31282e-10	No		-0.233426	0.000619671	-0.558239	8.12598e-16	No		-0.0129895	0.913378	No		-0.150408	0.0834134	0.38893	2.86205e-09	10841.1	11502	10884.6	9841.21	11656.4	10772.6	10917.7	8229.78
780	ENSMUSG00000005054	Cstb	not.active	-0.0897849	0.999848	-0.0787479	0.940766	0.0288299	0.897359	0.0245279	0.999733	0.116141	0.470557	No		0.049697	0.999917	0.206671	0.0242854	No		0.0890788	0.601934	0.174203	0.174005	No		0.158725	0.262802	0.396662	0.000257183	No		-0.115087	0.39129	No		0.0894836	0.616751	-0.29487	0.0120106	362.497	331.918	355.39	383.152	337.962	399.776	436.062	499.444
781	ENSMUSG00000005057	Sh2b2	not.active	0.184499	0.999848	0.234992	0.214197	0.211155	0.279503	-0.0150028	0.999733	-0.0573991	0.864227	No		-0.120234	0.999917	-0.310028	0.0115358	No		0.193067	0.201318	0.331615	0.00116159	No		0.0414955	0.827857	-0.0245377	0.912207	No		0.280042	0.00587344	No		-0.0433748	0.892614	-0.0390665	0.801077	248.734	307.727	267.234	313.626	304.734	281.309	226.815	290.17
782	ENSMUSG00000005069	Pex5	late.induced	0.0280558	0.999848	0.109912	0.798659	0.497891	1.05949e-10	0.0732649	0.999733	0.370201	1.37084e-07	No		-0.118524	0.999917	-0.136378	0.0610167	Yes	-14.3999	0.0557015	0.625489	-0.224316	0.0480583	Yes	-22.0303	-0.0762962	0.520583	-0.359014	0.000610062	No		-0.0118646	0.942108	No		-0.134453	0.311687	0.200482	0.105982	3466.93	3562.69	3421.35	3565.38	3776.87	4446.9	4496.49	3862.61
783	ENSMUSG00000005078	Jkamp	not.active	-0.0847342	0.999848	-0.162575	0.670866	-0.233146	0.0666061	-0.0664911	0.999733	-0.0420831	0.830873	No		0.058785	0.999917	0.0606854	0.440793	No		0.069696	0.525226	0.164049	0.0173854	No		0.136586	0.21753	0.229357	0.000585588	No		0.0795769	0.389308	No		0.137861	0.149094	-0.0884184	0.277905	1719.85	1584.92	1567.3	1651.38	1498.5	1610.69	1523.29	1717.13
784	ENSMUSG00000005087	Cd44	not.active	0.0809939	0.999848	0.0297786	0.993831	0.166265	0.410943	-0.0615978	0.999733	0.1188	0.667259	No		0.150098	0.999917	0.0385137	0.840233	No		-0.134393	0.461644	0.454615	0.000115856	No		0.120606	0.478695	0.509342	1.11077e-05	No		0.0773408	0.698598	No		0.109238	0.625836	-0.37872	1.71928e-05	288.571	319.219	360.73	325.285	296.607	361.913	338.042	473.323
785	ENSMUSG00000005089	Slc1a2	not.active	0.018069	0.999848	0.0156822	0.99609	0.0267049	0.926251	-0.00857303	0.999733	0.00766	0.986582	No		0.0479308	0.999917	0.0648153	0.636971	No		-0.370216	1.32636e-10	-0.351258	0.000102822	No		-0.304335	0.000158109	-0.274295	0.0114853	No		-0.0646119	0.636635	No		0.00720076	0.979557	0.27596	0.000331981	14723.4	15026.3	15510.6	11913.9	14903.9	15084.7	15868.4	12459.3
786	ENSMUSG00000005102	Eif2ak4	not.active	0.0627087	0.999848	0.0772504	0.931431	0.0277044	0.903738	-0.00083831	0.999733	-0.0593048	0.73787	No		-0.0863256	0.999917	-0.0716292	0.481418	No		-0.0527077	0.676409	-0.174657	0.0334547	No		-0.149069	0.125118	-0.247854	0.00157171	No		-0.0126386	0.940835	No		-0.0749972	0.67405	0.1544	0.0922137	784.01	832.311	775.623	747.461	832.639	747.268	763.942	677.277
787	ENSMUSG00000005103	Wdr1	not.active	0.00561777	0.999848	0.00636051	0.99869	0.0509875	0.556197	-0.00275676	0.999733	0.0428675	0.775582	No		0.0149978	0.999917	0.0229564	0.75548	No		-0.121048	0.219465	-0.325124	5.6553e-06	No		-0.102118	0.255778	-0.2977	7.15438e-05	No		-0.0389729	0.759061	No		-0.0121432	0.960276	0.272845	0.00213443	7321.24	7371.63	7430.1	6814.63	7350.72	7515.95	7748.73	6210.38
788	ENSMUSG00000005107	Slc2a9	not.active	-0.0620038	0.999848	0.0207336	0.99609	-0.0388876	0.933006	0.0863523	0.999733	-0.0613981	0.909704	No		-0.00128781	0.999917	0.0610587	NA	No		-0.0344631	0.914173	0.553885	0.00267947	No		-0.0342152	0.911465	0.629165	0.00147512	No		0.166009	0.48676	No		0.163152	0.488615	-0.33279	0.0862418	45.3204	39.1475	47.3888	45.3662	47.487	56.8475	47.4326	72.3212
789	ENSMUSG00000005124	Ccn4	not.active	0.0602218	0.999848	0.0307097	0.993831	0.391835	0.110145	-0.0527054	0.999733	0.299327	0.196034	No		-0.0113375	0.999917	0.0932256	0.647395	No		0.249154	0.256482	0.51441	0.00512722	No		0.238218	0.27248	0.638092	0.00072142	No		0.0164369	0.961306	No		0.0797339	0.795263	-0.46381	0.0165494	43.7909	49.5366	43.943	58.4579	46.1441	66.6182	67.9779	101.743
790	ENSMUSG00000005125	Ndrg1	not.active	-0.0661204	0.999848	-0.0146548	0.996228	-0.0902696	0.657311	0.0565635	0.999733	-0.0700379	0.794684	No		-0.0142789	0.999917	-0.0476702	0.755451	No		-0.0835537	0.647755	-0.216903	0.0804388	No		-0.101811	0.544574	-0.267056	0.0232471	No		0.121827	0.45523	No		0.0667385	0.784609	0.335333	0.00275099	2117.62	1980.88	2053.48	1924.16	2085.52	2101.87	1914.7	1648.67
791	ENSMUSG00000005131	4930550C14Rik	not.active	-0.0416717	0.999848	-0.152564	0.467736	-0.428445	0.238544	-0.0322578	NA	0.0649384	NA	No		0.029037	NA	-0.055189	NA	No		0.0463558	NA	0.75638	0.0398	No		0.147543	NA	0.53254	0.158659	No		0.0791119	NA	No		0.00497489	NA	-0.401059	0.1807	6.09474	3.67669	3.42699	4.16236	2.28004	2.9182	1.91568	6.28716
792	ENSMUSG00000005142	Man2b1	not.active	0.0120438	0.999848	0.056444	0.940512	0.128399	0.246995	0.037291	0.999733	0.0672292	0.675888	No		-0.0433459	0.999917	-0.0670268	0.483117	No		0.0554181	0.697778	0.0171654	0.858317	No		0.00695678	0.965171	-0.050257	0.626359	No		0.0278553	0.833237	No		-0.0352558	0.875716	0.00511294	0.966826	1160.01	1170.49	1157.79	1209.76	1206.5	1226.32	1211.59	1233.57
793	ENSMUSG00000005148	Klf5	late.induced	0.182286	0.999848	0.850777	2.10306e-21	1.38273	7.54596e-53	0.541237	7.66928e-10	0.375195	0.000201274	Yes	-39.6067	-0.312167	0.00262363	-0.727539	9.23577e-14	No		-0.153218	0.311125	0.812941	2.73006e-12	No		-0.587645	3.64898e-09	0.00302817	0.98674	No		0.516591	1.28303e-06	No		-0.214657	0.0783248	-0.254197	0.0272873	366.349	443.587	537.788	475.677	749.746	829.954	558.281	1006
794	ENSMUSG00000005150	Wdr83	not.active	-0.0267876	0.999848	0.115152	0.798659	0.178181	0.115113	0.130863	0.999733	0.049152	0.824511	No		-0.0548618	0.999917	-0.205185	0.0227143	No		0.0908111	0.500084	0.206844	0.126625	No		0.0266281	0.856402	-0.00284563	0.988991	No		0.0407372	0.780751	No		-0.154615	0.218439	-0.171939	0.21317	548.541	535.64	568.651	611.78	603.012	548.79	537.841	629.746
795	ENSMUSG00000005161	Prdx2	not.active	-0.0728223	0.999848	-0.0639831	0.953058	0.0621611	0.747025	0.0203649	0.999733	0.136116	0.0485616	No		-0.0259689	0.999917	-0.0713148	0.449497	No		0.132951	0.260515	0.1589	0.154924	No		0.108889	0.309733	0.088506	0.452132	No		0.0544283	0.691889	No		-0.0136608	0.954975	-0.108622	0.352893	7383.6	6895.88	6842.21	7565.09	7000.24	7637.66	7359.16	8293.42
796	ENSMUSG00000005198	Polr2a	not.active	0.0318896	0.999848	0.0989432	0.925996	0.135586	0.547032	0.0518362	0.999733	0.00772368	0.986343	No		-0.0513568	0.999917	-0.0644427	0.514579	No		-0.187523	0.0729902	-0.292179	0.000251356	No		-0.249643	0.022967	-0.354797	7.37233e-05	No		0.000576269	0.996856	No		-0.0551682	0.801918	0.279323	0.00541387	3953.38	4128.61	4126.29	3591.61	4342.78	4172.44	4191.23	3434.64
797	ENSMUSG00000005202	Shbg	none	0.0168907	0.999848	0.00435037	NA	-0.0657749	NA	-0.0197439	0.999733	-0.0450249	NA	No		-0.0279479	NA	0.024469	NA	No		0.0569892	NA	0.154918	0.744136	No		-0.0426859	NA	0.205727	0.622715	No		-0.0463823	NA	No		-0.00200441	NA	-0.190505	0.523347	2.6751	3.98772	1.17836	2.0225	2.92351	2.2233	2.80679	3.6773
798	ENSMUSG00000005204	Senp3	not.active	0.0563382	0.999848	0.0341766	0.979962	0.0893206	0.407689	-0.0301443	0.999733	0.0519875	0.713257	No		0.042461	0.999917	-0.0277114	0.775878	No		-0.0701809	0.513344	-0.0954606	0.275788	No		-0.0184771	0.873057	-0.12132	0.120903	No		-0.00195941	0.990731	No		-0.0248058	0.905218	0.0852639	0.379104	1966.65	2067.75	2084.3	1985.9	2020.23	2050.67	2065.17	1944.93
799	ENSMUSG00000005220	Corin	none	0.00327511	NA	0.0224037	NA	0.289407	NA	0.00713592	NA	0.10394	NA	No		-0.0163488	NA	-0.044427	NA	No		0.125322	NA	-0.146798	0.749333	No		0.0511875	NA	-0.278958	0.464398	No		-0.000252654	NA	No		-0.023707	NA	0.0942025	NA	0.791123	0.761738	0.317427	1.86584	1.19958	2.28602	1.87759	1.1987
800	ENSMUSG00000005225	Plekha8	late.downreg	-0.0180369	0.999848	-0.06992	0.941704	-0.341248	0.00133015	-0.0425349	0.999733	-0.249848	0.0398864	No		0.105168	0.999917	0.127679	0.321794	No		-0.0385535	0.81156	0.126647	0.362098	No		0.0932859	0.535406	0.273118	0.0168644	No		-0.10523	0.612605	No		0.0184394	0.959908	-0.240578	0.109429	286.379	280.031	297.04	289.574	269.47	225.462	248.567	272.702
801	ENSMUSG00000005232	G6pc2	none	-0.00463391	NA	0.0264727	NA	-0.0556341	NA	0.0243228	NA	-0.0932879	NA	No		-0.0250697	NA	0.0300957	NA	No		0.0249624	NA	0.0426628	0.922102	No		-0.0730465	NA	0.140676	NA	No		-0.00114725	NA	No		0.0153394	NA	-0.0274568	NA	0.581345	0	0.170053	0.508551	1.36467	0.738253	0.779066	0.973321
802	ENSMUSG00000005233	Spc25	not.active	-0.0880507	0.999848	-0.163268	0.816613	-0.295181	0.215128	-0.0276167	0.999733	-0.0466651	0.937477	No		0.034483	0.999917	0.0836699	0.696506	No		-0.0421194	0.891871	0.524499	0.0144118	No		0.0254702	0.934726	0.650471	0.000762842	No		0.0264597	0.936527	No		0.0926382	0.746558	-0.471968	0.0107962	71.0357	60.3497	61.3642	58.4189	56.8446	62.5663	60.7021	93.9869
803	ENSMUSG00000005237	Dnah2	not.active	0.0963154	0.999848	0.198346	0.645376	0.298445	0.0963737	0.0559046	0.999733	0.036142	0.934318	No		-0.00103609	0.999917	-0.118552	0.427769	No		-0.13345	0.500416	-0.170656	0.31426	No		-0.135553	0.514005	-0.30382	0.0379691	No		-0.00181845	0.994571	No		-0.10188	0.669462	0.156586	0.366411	145.646	163.223	173.115	155.452	176.079	161.219	163.073	143.499
804	ENSMUSG00000005251	Ripk4	not.active	-0.00246265	0.999848	-0.0276606	0.993705	-0.000975742	0.998819	-0.0138969	0.999733	0.0495286	NA	No		0.0400005	0.999917	-0.0590325	NA	No		-0.131027	NA	0.447667	0.227183	No		-0.00736328	NA	0.284036	0.477928	No		0.0451295	NA	No		-0.0135688	NA	-0.296973	0.351701	9.40831	8.75894	10.4929	7.74945	8.63336	9.0837	7.34674	12.4112
805	ENSMUSG00000005262	Ufd1	not.active	-0.0397636	0.999848	-0.0375674	0.975807	-0.00224799	0.990996	0.0054166	0.999733	0.0361868	0.856644	No		-0.00254106	0.999917	0.0455254	0.656763	No		-0.063438	0.603355	-0.197434	0.00954048	No		-0.0645397	0.530707	-0.145711	0.114439	No		-0.00102704	0.994895	No		0.0442181	0.839914	0.186366	0.0419862	2161.51	2093.77	2093.1	1999.07	2100.19	2235.15	2241.16	1962.43
806	ENSMUSG00000005267	Zfp287	late.downreg	-0.0147481	0.999848	-0.224922	0.287682	-0.609681	4.81811e-06	-0.196155	0.351264	-0.339487	0.00450248	No		0.0619597	0.999917	0.456939	7.70561e-05	No		0.0274754	0.865419	-0.532739	2.31598e-06	No		0.106636	0.403859	0.000211951	0.99919	No		-0.526215	1.63201e-06	No		-0.0350886	0.917227	-0.0503084	0.768655	364.921	363.504	320.146	327.725	300.791	224.115	342.82	235.764
807	ENSMUSG00000005268	Prlr	not.active	-0.048765	0.999848	-0.0469823	0.983216	-0.445859	0.162756	0.023538	0.999733	-0.249128	0.428508	No		0.017588	0.999917	0.0783339	NA	No		-0.0505906	0.873544	0.229536	0.516361	No		-0.00566744	0.986897	0.393645	0.210007	No		0.111449	0.714195	No		0.11515	NA	-0.0294892	0.942609	28.6735	23.5912	27.0693	24.5914	24.8165	24.7756	20.8395	24.6647
808	ENSMUSG00000005299	Letm1	not.active	0.0187086	0.999848	0.0532072	0.942848	0.0619403	0.609959	0.0267296	0.999733	0.00428706	0.98957	No		-0.0149371	0.999917	-0.120505	0.113885	No		-0.0786783	0.555562	-0.141928	0.059568	No		-0.0963381	0.337323	-0.262532	0.000393844	No		0.0506559	0.694906	No		-0.0618814	0.720192	0.184399	0.032183	3046.28	3100.1	3118.94	2948.32	3169.15	3030.02	2931.58	2672.88
809	ENSMUSG00000005312	Ubqln1	late.induced	0.0169627	0.999848	0.0322439	0.978745	0.155139	0.00685599	0.0105294	0.999733	0.119363	0.0736699	No		0.0103683	0.999917	0.0320172	0.68051	Yes	-25.1994	-0.175764	0.0292332	-0.418878	1.24447e-09	Yes	-23.3489	-0.163112	0.0315775	-0.383622	5.35327e-10	No		-0.0765087	0.384973	No		-0.0403609	0.708977	0.331699	5.21726e-07	6472.2	6576.86	6670.56	5880.06	6625.22	6999.94	7419.3	5565.76
810	ENSMUSG00000005320	Fgfr4	none	-0.00576933	NA	-0.0122532	NA	-0.0115988	NA	0.00184229	NA	0.0216866	NA	No		0.00184247	NA	0.00310903	NA	No		0.0150834	NA	-0.0632934	NA	No		0.0234372	NA	-0.0417267	NA	No		-0.00463654	NA	No		-0.000136991	NA	0.0278674	NA	0.821177	0	0.434971	0.724034	0.340627	0.574959	0.721463	0.436022
811	ENSMUSG00000005338	Cadm3	not.active	0.0261316	0.999848	0.0967747	0.894066	0.184735	0.132958	0.066996	0.999733	0.0758364	0.420488	No		-0.0439753	0.999917	-0.103192	0.116958	No		-0.221613	0.00271364	-0.545492	6.57754e-15	No		-0.270228	6.95623e-05	-0.648553	2.01395e-25	No		0.00173406	0.991427	No		-0.0942849	0.41343	0.534038	2.70143e-13	14878.6	15275.4	15480.6	13205.7	16073.8	15803.7	15839.2	10866.3
812	ENSMUSG00000005339	Fcer1a	none	NA	NA	NA	NA	NA	NA	NA	NA	NA	NA	No		NA	NA	NA	NA	No		NA	NA	0.00825733	NA	No		NA	NA	NA	NA	No		NA	NA	No		NA	NA	NA	NA	0	0	0	0	0	0	0.110566	0.152498
813	ENSMUSG00000005354	Txn2	not.active	-0.0550736	0.999848	-0.00937018	0.997974	0.0639614	0.578089	0.045845	0.999733	0.072775	0.587751	No		-0.0210765	0.999917	-0.099786	0.259016	No		0.0598643	0.667084	0.0995928	0.399746	No		0.0378631	0.777599	3.35324e-05	0.999686	No		0.0570869	0.68903	No		-0.0387727	0.838478	-0.0468093	0.723642	1708.25	1634.75	1659.92	1740.54	1697.64	1740.2	1672.46	1806.96
814	ENSMUSG00000005355	Casp14	none	-0.00185322	NA	-0.000105937	NA	-0.0341077	NA	0.00198948	NA	-0.0139393	NA	No		-0.00393262	NA	NA	NA	No		0.0082156	NA	NA	NA	No		-0.00583373	NA	NA	NA	No		0.0138877	NA	No		0.00364413	NA	0.0257525	NA	0.401296	0	0.0948643	0.284336	0.386707	0.333027	0	0
815	ENSMUSG00000005357	Slc1a6	not.active	-0.0676974	0.999848	-0.0281922	0.993831	0.058067	0.872697	0.0546967	0.999733	0.0885446	0.811088	No		0.000368922	0.999917	-0.0926128	0.631765	No		0.0754742	0.72138	-0.0563755	0.79582	No		0.0806937	0.67422	-0.17548	0.389026	No		0.06496	0.785897	No		-0.0301434	0.940533	0.12096	0.477244	318.196	290.93	304.962	325.566	307.505	319.197	304.085	291.546
816	ENSMUSG00000005360	Slc1a3	not.active	0.0010756	0.999848	0.0663682	0.979217	0.172071	0.521893	0.0579129	0.999733	0.0360103	0.957648	No		0.0229526	0.999917	0.00426051	0.986009	No		0.164469	0.414366	0.825246	3.45248e-06	No		0.173298	0.492498	0.842984	1.69085e-07	No		0.250904	0.177974	No		0.219719	0.228105	-0.540735	0.000222746	4983.12	5003.21	5752.27	6638.71	5489.61	7126.07	5747.43	10779
817	ENSMUSG00000005362	Crbn	late.downreg	0.049597	0.999848	-0.0606625	0.909473	-0.160523	0.0314022	-0.111788	0.999733	-0.0965815	0.245557	No		0.0548639	0.999917	0.0822723	0.291726	No		-0.121166	0.164857	-0.264985	0.000589839	No		-0.0584609	0.533898	-0.176779	0.0208999	No		-0.0776922	0.58053	No		0.00591343	0.981651	0.172802	0.103078	1595.24	1669.39	1586.3	1455.88	1522.11	1425.65	1517.93	1265.63
818	ENSMUSG00000005364	Il5ra	none	0.0010246	NA	-0.00106279	NA	0.0145274	NA	-0.00183378	NA	0.00992795	NA	No		0.00190658	NA	0.0165983	NA	No		0.00484751	NA	0.0970383	0.782171	No		0.00989262	NA	0.180268	NA	No		0.043001	NA	No		0.0296861	NA	0.02889	NA	0.291077	0.330844	0.356777	0.426505	0.212125	1.71385	0.71296	1.14673
819	ENSMUSG00000005370	Msh6	not.active	-0.0193817	0.999848	-0.0454505	0.967063	-0.0639969	0.640515	-0.0248287	0.999733	-0.0153093	0.959849	No		0.0408069	0.999917	0.00689763	0.956107	No		-0.0272224	0.861096	0.00988928	0.94578	No		0.0236429	0.870906	0.0206582	0.883955	No		-0.0386086	0.780549	No		-0.0273005	0.904333	-0.0552125	0.635072	639.962	631.79	636.607	627.608	614.114	599.944	618.407	628.217
820	ENSMUSG00000005371	Fbxo11	late.downreg	0.0173333	0.999848	-0.121188	0.649731	-0.21868	0.00315145	-0.135791	0.70067	-0.087597	0.424373	No		0.120182	0.950371	0.254913	0.000367582	No		-0.129209	0.24386	-0.280034	0.00294999	No		0.00501	0.979281	-0.012832	0.929302	No		-0.206772	0.0264238	No		0.0493125	0.780932	0.0568645	0.675796	4145.01	4217.94	4159.14	3786.14	3776.05	3680.2	4304.06	3550.24
821	ENSMUSG00000005373	Mlxipl	none	0.0205043	NA	-0.0203658	NA	0.175819	NA	-0.0425426	NA	0.156165	NA	No		0.0098817	NA	0.0120033	NA	No		0.0978306	NA	-0.125622	0.796284	No		0.144351	NA	-0.0714343	0.88547	No		-0.0586694	NA	No		-0.0201174	NA	-0.0503579	NA	1.08353	2.37396	1.037	2.34438	0.386707	1.61647	2.34076	1.70587
822	ENSMUSG00000005374	Tbl2	not.active	-0.0197639	0.999848	0.0235927	0.993705	-0.00589223	0.977523	0.0403389	0.999733	-0.0335899	0.881436	No		-0.0240999	0.999917	0.185717	0.0049423	No		-0.220202	0.0926052	-0.660846	2.61981e-22	No		-0.257549	0.0154225	-0.464663	9.89885e-10	No		-0.30154	1.63201e-06	No		-0.104664	0.427633	0.339536	2.51e-05	979.336	960.977	969.572	817.088	992.204	892.474	1115.6	703.984
823	ENSMUSG00000005378	Bud23	not.active	0.012959	0.999848	-0.0202849	0.995443	0.0149588	0.952104	-0.0368853	0.999733	0.0363543	0.896293	No		0.0438635	0.999917	-0.0567291	0.618151	No		0.0923944	0.535934	0.238499	0.00150256	No		0.157629	0.142649	0.179025	0.0559597	No		0.126368	0.247434	No		0.0651853	0.748864	-0.111194	0.233294	420.722	427.91	430.119	465.03	415.21	451.423	412.038	488.737
824	ENSMUSG00000005397	Nid1	not.active	0.0341754	0.999848	0.0549793	0.979962	0.198607	0.66648	0.00222441	0.999733	0.0371099	0.95825	No		0.00750231	0.999917	-0.00849329	0.971093	No		0.130405	0.622997	0.639072	0.0540887	No		0.133386	0.598481	0.579102	0.0922312	No		0.0993754	0.74614	No		0.0427764	0.876759	-0.389762	0.196549	825.304	951.737	998.76	1282.43	960.391	1194.81	1015.42	1914.96
825	ENSMUSG00000005410	Mcm5	not.active	0.0068818	0.999848	0.00910059	0.99869	0.0872133	0.736801	-0.00486927	0.999733	0.0712625	0.830588	No		-0.0631157	0.999917	-0.161896	0.245902	No		0.126565	0.61226	0.307651	0.0621075	No		0.0158524	0.951366	0.131134	0.51833	No		0.107791	0.60938	No		-0.042561	0.900419	-0.184024	0.333804	124.413	125.069	110.19	126.642	124.8	127.909	117.203	150.035
826	ENSMUSG00000005413	Hmox1	not.active	-0.0826242	0.999848	0.0360967	0.985025	0.0347971	0.896302	0.12716	0.999733	-0.00710764	0.987804	No		-0.0101768	0.999917	0.104477	0.45911	No		0.179281	0.154063	0.438855	1.75652e-05	No		0.172487	0.133175	0.560996	9.71354e-10	No		0.0235164	0.925551	No		0.11296	0.614695	-0.412843	0.000180461	627.531	578.754	638.016	735.676	648.895	721.442	705.96	970.468
827	ENSMUSG00000005417	Mprip	not.active	0.0817554	0.999848	0.0720825	0.939166	0.147958	0.271351	-0.0244471	0.999733	0.065851	0.659622	No		-0.00701229	0.999917	-0.0699857	0.348674	No		-0.246529	0.000361005	-0.464005	1.00162e-23	No		-0.253227	0.000182219	-0.53068	4.17305e-18	No		-0.0319126	0.777859	No		-0.0931269	0.495835	0.418876	6.14827e-11	9556.34	10319	10038.6	8417.94	10117.2	9879.13	10149.5	7390.37
828	ENSMUSG00000005442	Cic	late.induced	0.0734101	0.999848	0.171435	0.651134	0.291417	0.0435691	0.0644974	0.999733	0.0875996	0.644891	Yes	-15.1383	-0.13378	0.999917	-0.236815	0.0110621	Yes	-33.4912	-0.325691	5.89205e-06	-0.588383	1.69469e-17	Yes	-43.9164	-0.488516	7.41874e-12	-0.83435	9.20831e-23	No		0.0438409	0.755215	No		-0.177579	0.189507	0.619518	2.92755e-17	11407.4	12442.1	11700.5	9240.6	13213.8	12203.1	11854.7	7896.72
829	ENSMUSG00000005447	Pafah1b3	not.active	-0.0171394	0.999848	-0.032256	0.992505	0.134963	0.513085	-0.00842031	0.999733	0.168815	0.266816	No		-0.000472262	0.999917	-0.0725372	0.593801	No		0.119267	0.548443	0.0461513	0.824328	No		0.124414	0.512799	-0.0283513	0.905328	No		-0.00612878	0.980053	No		-0.0616464	0.826746	-0.0546462	0.811193	924.599	905.366	899.989	993.798	899.412	969.004	970.279	1013.72
830	ENSMUSG00000005465	Il27ra	not.active	0.0298615	0.999848	0.0213745	0.993705	0.13544	0.782102	-0.0247033	0.999733	0.0400926	NA	No		-0.0105061	NA	-0.0508531	NA	No		-9.22903e-05	NA	0.111711	0.829744	No		-0.0316011	NA	-0.0700752	0.895318	No		-0.0474151	NA	No		-0.0513768	NA	-0.202668	0.544622	4.02872	5.30386	3.64365	3.70741	4.24229	3.04246	3.36631	4.21409
831	ENSMUSG00000005469	Prkaca	not.active	0.0044927	0.999848	0.0121328	0.99609	0.0393436	0.825473	0.00351159	0.999733	0.0250233	0.921243	No		-0.0352874	0.999917	-0.0966155	0.287283	No		0.0325954	0.820064	-0.00486117	0.972414	No		-0.00486265	0.976897	-0.102288	0.355645	No		0.0414963	0.760218	No		-0.0486707	0.818099	0.0399258	0.766389	6733.58	6773.73	6585.1	6753.83	6788.73	6653.93	6478.47	6501.56
832	ENSMUSG00000005470	Asf1b	not.active	0.00323492	0.999848	-0.0188326	0.99619	0.0582095	0.90963	-0.0174616	0.999733	0.0749679	0.892468	No		-0.0549684	0.999917	-0.105124	NA	No		0.157065	0.550175	0.225935	0.455162	No		0.0258758	0.939151	0.0491644	0.897365	No		0.0696187	0.828823	No		-0.035033	NA	-0.11635	0.698364	26.0665	26.3493	21.4778	26.3466	24.8885	26.4644	24.0842	30.3476
833	ENSMUSG00000005474	Myl10	none	0.00116074	NA	NA	NA	NA	NA	NA	NA	NA	NA	No		NA	NA	NA	NA	No		NA	NA	NA	NA	No		NA	NA	NA	NA	No		NA	NA	No		NA	NA	NA	NA	0.291077	0.450711	0.0751891	0	0	0	0	0.131025
834	ENSMUSG00000005481	Ddx39	not.active	-0.00501959	0.999848	-0.132226	0.756014	-0.0759667	0.629385	-0.101162	0.999733	0.0714396	0.712392	No		0.0235982	0.999917	0.10125	0.341917	No		0.16316	0.290064	-0.143801	0.285428	No		0.205914	0.0733392	-0.0311259	0.858126	No		-0.237649	0.0569711	No		-0.120013	0.530125	-0.113275	0.477627	524.662	525.449	483.467	553.224	474.23	454.997	544.443	496.878
835	ENSMUSG00000005483	Dnajb1	late.induced	0.247659	0.00959286	0.773997	1.78948e-30	1.20102	3.05065e-34	0.462187	4.5964e-11	0.365377	0.00068098	No		-0.0684458	0.999917	-0.142799	0.367798	Yes	-19.7161	-0.501929	9.46829e-10	-0.316817	0.03766	Yes	-28.9038	-0.579682	1.78728e-12	-0.492156	3.18558e-05	No		0.0348407	0.894271	No		-0.100304	0.66618	0.347273	0.00571228	1485.32	1833.28	2521.52	1740.28	2683.18	3212.76	3135.11	2504.68
836	ENSMUSG00000005493	Msh4	none	0.00358104	0.999848	0.00598477	0.998708	0.116086	NA	-0.000394642	0.999733	0.0600003	NA	No		0.0107085	NA	0.0323514	NA	No		-0.0488371	NA	-0.23182	0.598809	No		-0.00735583	NA	-0.166353	0.711597	No		-0.00902364	NA	No		0.014816	NA	0.1763	0.577165	3.28911	3.92962	4.10381	3.6631	3.81929	5.20057	4.70383	4.16999
837	ENSMUSG00000005501	Usp40	not.active	0.114495	0.999848	0.0312734	0.993705	-0.22847	0.200943	-0.0947688	0.999733	-0.255933	0.127728	No		0.0307733	0.999917	0.0226974	0.89643	No		0.251385	0.0251011	0.622788	1.52157e-09	No		0.283779	0.0494319	0.652871	8.36216e-11	No		0.150839	0.399296	No		0.149702	0.466303	-0.446972	9.7009e-05	239.556	272.036	253.807	306.695	243.875	227.31	203.101	318.675
838	ENSMUSG00000005503	Evx1	none	NA	NA	0.0770943	NA	0.623662	NA	0.0365944	NA	0.129353	NA	No		-0.0309916	NA	-0.0383543	NA	No		-0.0213059	NA	-0.252644	0.575566	No		-0.148119	NA	-0.342938	0.399621	No		0.114458	NA	No		0.0304554	NA	0.365085	0.210694	0	0.259264	0.601309	0.20963	2.09296	4.32545	3.11053	2.03079
839	ENSMUSG00000005505	Kbtbd4	late.downreg	-0.0382194	0.999848	-0.162515	0.163644	-0.323859	2.82807e-06	-0.11677	0.96098	-0.150652	0.0564923	No		0.0661137	0.999917	0.0950883	0.232984	No		-0.0689606	0.536873	-0.224487	0.00434507	No		0.00811599	0.949674	-0.123174	0.141879	No		-0.100753	0.327049	No		-0.00206991	0.991815	0.113371	0.213044	1022.8	988.33	948.733	906.754	900.908	810.482	872.314	750.155
840	ENSMUSG00000005506	Celf1	late.downreg	0.0548348	0.999848	0.0113504	0.996228	-0.303755	0.000137091	-0.0494168	0.999733	-0.311108	2.21e-05	No		0.0173448	0.999917	0.170974	0.0060754	No		-0.172675	0.0104791	-0.302537	3.32025e-06	No		-0.148823	0.101493	-0.12316	0.1601	No		-0.0628648	0.534773	No		0.104882	0.414852	0.226601	0.00611147	5051.12	5296.25	5158.82	4563.11	5090.42	4401.41	4629.84	3768.62
841	ENSMUSG00000005510	Ndufs3	not.active	-0.11809	0.999848	-0.0861897	0.863172	-0.0968009	0.342305	0.0417139	0.999733	-0.00309364	0.991279	No		0.0257999	0.999917	-0.052839	0.546623	No		0.052014	0.630452	0.120606	0.195833	No		0.085225	0.333966	0.0696522	0.440445	No		0.0714594	0.553663	No		0.0201208	0.924592	-0.0530906	0.622358	1441.39	1304.31	1374.49	1430.31	1351.13	1372.53	1303.76	1429.91
842	ENSMUSG00000005514	Por	not.active	-0.00930555	0.999848	0.0489447	0.97103	0.0606552	0.70879	0.0528225	0.999733	0.00564441	0.986343	No		-0.104412	0.999917	-0.176152	0.0231833	No		0.0496878	0.750802	-0.0467683	0.686144	No		-0.07755	0.482113	-0.22737	0.0039106	No		0.116942	0.339708	No		-0.0514123	0.795263	0.15994	0.111156	3337.83	3313.91	3151.22	3271.08	3469.12	3350.43	3079.46	2999.73
843	ENSMUSG00000005533	Igf1r	not.active	0.0209255	0.999848	0.0407456	0.982537	-0.0599728	0.756651	0.0110628	0.999733	-0.103595	0.652558	No		-0.0457744	0.999917	-0.0187424	0.901086	No		0.0551511	0.731667	0.0911434	0.440177	No		-0.00914095	0.966626	0.0724602	0.594926	No		0.111896	0.45942	No		0.0841161	0.694476	0.0223093	0.894674	1030.43	1051.35	1011.06	1054.37	1062.33	1050.37	972.598	1041.04
844	ENSMUSG00000005534	Insr	not.active	0.0776935	0.999848	0.126246	0.784478	0.053786	0.794278	0.0275752	0.999733	-0.0885701	0.567209	No		-0.00526169	0.999917	0.023884	0.840233	No		-0.137766	0.137074	-0.123874	0.179218	No		-0.143091	0.10533	-0.0956999	0.415416	No		0.0568745	0.596715	No		0.0778969	0.627101	0.17226	0.050839	1271.82	1374.52	1402.14	1267.8	1407.98	1400.39	1351.78	1245.13
845	ENSMUSG00000005540	Fcer2a	none	NA	NA	NA	NA	NA	NA	NA	NA	NA	NA	No		NA	NA	NA	NA	No		0.0288638	NA	0.0484206	NA	No		0.0230362	NA	0.0313	NA	No		0.0131655	NA	No		0.00417894	NA	0.00402272	NA	0	0	0.0948643	0.503346	0	0.329371	0	0.304997
846	ENSMUSG00000005547	Cyp2a5	none	NA	NA	0.0113556	NA	0.0168077	NA	0.00521756	NA	-0.0184003	NA	No		0.00453852	NA	0.000690715	NA	No		-0.0123239	NA	-0.0881532	NA	No		0.00635589	NA	-0.0491595	NA	No		0.0435345	NA	No		0.0165619	NA	0.123003	NA	0.110219	0	0.902681	0.718182	0.64587	0.936103	0.449148	0
847	ENSMUSG00000005553	Atp4a	not.active	0.00638108	0.999848	0.0879856	0.942825	0.109687	0.838866	0.0469638	0.999733	-0.0641961	0.918373	No		-0.0374465	0.999917	0.00691841	NA	No		0.0285894	0.931711	-0.0327916	0.950669	No		-0.0763315	NA	-0.0324673	0.946835	No		-0.0797541	0.776384	No		-0.0575359	NA	-0.160462	0.650757	13.3992	13.8274	14.6024	14.9908	16.6278	13.7367	15.474	15.6399
848	ENSMUSG00000005566	Trim28	not.active	0.0282844	0.999848	0.0636387	0.903316	0.108911	0.110345	0.0271253	0.999733	0.0403568	0.781101	No		-0.00690041	0.999917	-0.119862	0.0635453	No		-0.0737164	0.534794	-0.150514	0.032548	No		-0.0802276	0.414792	-0.27068	5.94091e-06	No		0.0676183	0.500683	No		-0.0479491	0.721853	0.211381	0.00149474	4843.16	4967.91	5030.22	4775.45	5073.87	5042.92	4815.69	4363.44
849	ENSMUSG00000005575	Ube2m	not.active	-0.050554	0.999848	0.0180797	0.994113	0.0857179	0.331793	0.0653261	0.999733	0.0633578	0.687725	No		-0.0216272	0.999917	-0.158614	0.0109227	No		0.0787877	0.448673	0.199977	0.0217369	No		0.0551653	0.654457	0.0424033	0.7128	No		0.0885479	0.363336	No		-0.0640007	0.637875	-0.115031	0.256746	3959.24	3795.15	3927.22	4165.84	4012.75	4008.44	3771.35	4372.03
850	ENSMUSG00000005580	Adcy9	not.active	0.0283729	0.999848	0.0722612	0.963522	0.110345	0.699343	0.0359485	0.999733	0.011514	0.97722	No		0.0374685	0.999917	-0.0916404	0.397717	No		-0.729899	6.9206e-17	-1.22753	1.15266e-43	No		-0.666047	2.29543e-11	-1.32316	1.27361e-56	No		-0.09229	0.612023	No		-0.15631	0.377501	1.08259	5.57562e-23	965.345	1005.53	1075.93	621.23	1040.66	909.519	986.902	414.201
851	ENSMUSG00000005583	Mef2c	not.active	0.0693032	0.999848	-0.0246944	0.993705	0.170826	0.115308	-0.106689	0.999733	0.198262	0.000539225	No		0.0683474	0.999917	0.149975	0.0742498	No		0.157771	0.183776	-0.0561886	0.666612	No		0.2426	0.00708402	0.103642	0.265088	No		-0.160862	0.163297	No		-0.0078243	0.973527	-0.117687	0.30278	7274.37	7791.13	7546.43	8507.48	7129.39	8150.81	9222.36	8916.74
852	ENSMUSG00000005609	Ctr9	not.active	-0.0034775	0.999848	-0.0449037	0.979217	-0.178857	0.13547	-0.0432778	0.999733	-0.127508	0.272983	No		0.0123743	0.999917	0.0838586	0.384082	No		-0.130627	0.26549	-0.336204	1.1215e-05	No		-0.114651	0.32009	-0.243872	0.00380122	No		-0.130372	0.206961	No		-0.0389663	0.850276	0.191988	0.0214141	2912.84	2911.31	2837.46	2577.89	2809.73	2490.1	2741.7	2180.55
853	ENSMUSG00000005610	Eif4g2	not.active	-0.0336041	0.999848	-0.0903486	0.794032	-0.0104697	0.952613	-0.0531686	0.999733	0.0838329	0.380992	No		0.0451625	0.999917	0.115953	0.228768	No		-0.0987471	0.385757	-0.328204	0.000620055	No		-0.0470751	0.680041	-0.203214	0.0202397	No		-0.070458	0.606608	No		0.0491857	0.760697	0.246121	0.00441457	37134.5	36183.4	35925.6	33454.1	34670.4	38214.3	40376.8	32192
854	ENSMUSG00000005611	Mrvi1	not.active	0.0504162	0.999848	-0.0384796	0.988935	0.0212571	0.972505	-0.0817143	0.999733	0.0764394	0.892468	No		0.0052421	0.999917	-0.0258085	NA	No		0.259351	0.266121	0.472987	0.17784	No		0.262989	0.270265	0.419979	0.220791	No		0.0845416	0.776384	No		0.0306394	NA	-0.22846	0.506599	15.7333	19.5605	14.8893	21.5353	14.0736	17.6327	14.8839	24.6899
855	ENSMUSG00000005615	Pcyt1a	not.active	0.0490053	0.999848	0.0766061	0.894066	0.149577	0.0998299	0.0170098	0.999733	0.0669352	0.570872	No		-0.046146	0.999917	0.0299497	0.75811	No		-0.0873807	0.449884	-0.222469	0.00575164	No		-0.141125	0.0714394	-0.188675	0.0150751	No		-0.0259822	0.835729	No		0.00668285	0.974363	0.188628	0.0103475	1743.67	1822.17	1777.87	1666.3	1850.37	1953.79	1991.19	1715.7
856	ENSMUSG00000005621	Zfp592	not.active	0.0523252	0.999848	0.0499095	0.979962	-0.115263	0.591117	-0.0223326	0.999733	-0.176026	0.0677971	No		-0.0404564	0.999917	0.0268376	0.809817	No		-0.0812422	0.407474	-0.246324	0.000315017	No		-0.124597	0.161524	-0.215091	0.00857373	No		-0.0949822	0.362011	No		-0.0603457	0.738537	0.140367	0.0957877	938.497	995.488	942.319	892.897	980.458	818.931	885.67	746.671
857	ENSMUSG00000005625	Psmd4	not.active	-0.0494337	0.999848	0.00306053	0.999206	0.0210399	0.907375	0.0519773	0.999733	0.0170394	0.957648	No		-0.0516242	0.999917	-0.121053	0.0348483	No		0.108774	0.25082	0.17894	0.0190298	No		0.0461689	0.756958	0.0594255	0.535052	No		0.0871005	0.419993	No		-0.0267903	0.903922	-0.0935774	0.381408	2836.17	2717.92	2707.74	2933.57	2843.42	2827.27	2654.6	3028.45
858	ENSMUSG00000005628	Tmod4	none	-0.0291956	0.999848	-0.0344181	0.975708	-0.164723	NA	0.0160132	NA	-0.0159896	NA	No		0.000261685	NA	-0.0339982	NA	No		0.0342417	NA	0.252953	0.556772	No		0.0349616	NA	0.110905	0.816158	No		-0.00461632	NA	No		-0.0195538	NA	-0.172791	0.553616	3.75703	1.35185	2.40739	2.66374	2.10054	1.40065	1.50725	2.375
859	ENSMUSG00000005640	Insrr	none	0.00431668	NA	0.00307375	NA	-0.0064723	NA	-0.00258905	NA	-0.0107512	NA	No		0.00180824	NA	0.0124404	NA	No		-0.0233341	NA	0.0169621	NA	No		-0.0109041	NA	0.0668694	NA	No		0.0285451	NA	No		0.0165183	NA	0.0563415	NA	0.250688	0.608228	0.64066	0.20963	0.42425	0.988729	0.48918	0.389712
860	ENSMUSG00000005649	Cabp5	none	0.00377425	NA	-0.0115383	NA	-0.142166	NA	-0.010185	NA	-0.0356271	NA	No		-0.00602599	NA	0.0290202	NA	No		0.0274149	NA	0.312641	0.378358	No		0.000761773	NA	0.494546	0.0651144	No		0.013888	NA	No		0.0254961	NA	-0.175797	NA	1.01289	1.4079	0.415194	0.794376	0.681254	1.21125	0.940107	2.21486
861	ENSMUSG00000005656	Snx6	not.active	-0.0165799	0.999848	-0.0767753	0.917539	-0.10427	0.461372	-0.0571969	0.999733	-0.0193642	0.954016	No		0.0752545	0.999917	0.113463	0.252947	No		-0.0271185	0.860992	-0.0297769	0.804293	No		0.0673513	0.56885	0.0945504	0.364992	No		-0.0465539	0.753415	No		0.0663051	0.731742	-0.0258179	0.843708	1287.08	1273.08	1296.48	1269.87	1210.14	1259.46	1306.32	1289.22
862	ENSMUSG00000005667	Mthfd2	not.active	-0.0347272	0.999848	-0.0275935	0.993831	-0.118436	0.661441	0.00934497	0.999733	-0.0754665	0.853787	No		-0.0658658	0.999917	0.0779597	0.694658	No		0.150691	0.568124	-0.0387068	0.887723	No		0.00674218	0.982081	0.0655196	0.800383	No		-0.0619837	0.810061	No		0.0177465	0.966944	-0.0396624	0.872135	2333.1	2247	1905.14	2278.7	2267.89	2181.21	2309.47	2254.34
863	ENSMUSG00000005672	Kit	not.active	0.0180357	0.999848	0.00978113	0.998426	0.0276386	0.88163	-0.0130911	0.999733	0.0160375	0.957462	No		-0.0414144	0.999917	0.0467161	0.739242	No		0.114468	0.368012	-0.0852847	0.571402	No		0.069241	0.584967	-0.032511	0.825357	No		-0.066793	0.693728	No		-0.0154537	0.952679	0.00838122	0.958889	2223.37	2264.6	2157.2	2351.79	2236.51	2237.25	2363.88	2237.57
864	ENSMUSG00000005674	Tomm40l	not.active	-0.118631	0.999848	-0.109261	0.628522	-0.051675	0.609152	0.0166211	0.999733	0.0624872	0.570872	No		0.00865741	0.999917	-0.0588433	0.428188	No		0.0446833	0.712222	-0.00160375	0.991815	No		0.058257	0.523452	-0.0570138	0.584719	No		-0.0179771	0.890271	No		-0.0708177	0.57301	-0.0239467	0.85207	1614.86	1470.27	1491.19	1546.04	1486.46	1473.67	1499.27	1509.95
865	ENSMUSG00000005677	Nr1i3	not.active	-0.0538219	0.999848	-0.0706429	0.951313	-0.184661	0.701032	0.035452	0.999733	0.0129657	NA	No		0.0128899	0.999917	0.00684559	NA	No		-0.0519745	NA	0.313984	0.411472	No		-0.00919346	NA	0.328091	0.379046	No		-0.110927	NA	No		-0.0546154	NA	-0.463204	0.114237	11.2742	5.58421	8.68999	8.04392	8.26595	6.6953	8.97154	12.0976
866	ENSMUSG00000005681	Apoa2	not.active	-0.0592886	0.999848	0.0246494	0.99609	0.126652	0.749052	0.0978606	0.999733	0.0724825	0.885018	No		-0.0368125	0.999917	-0.230564	NA	No		0.0286338	0.928916	0.582403	0.00591461	No		-0.0409488	0.891368	0.260602	0.306627	No		0.229438	0.32136	No		-0.0110909	0.977097	-0.266855	0.264138	37.3829	31.7017	36.0976	37.2062	39.3674	41.6682	33.0204	53.4906
867	ENSMUSG00000005682	Pan2	not.active	-0.0198316	0.999848	0.0185621	0.99609	-0.0813228	0.701817	0.0374202	0.999733	-0.0998019	0.653564	No		-0.037941	0.999917	-0.0510174	0.718809	No		0.169615	0.170121	0.218168	0.016728	No		0.120066	0.36122	0.163613	0.14726	No		0.118572	0.410346	No		0.0602236	0.816099	-0.0975073	0.396941	416.398	407.034	404.72	459.874	420.392	413.484	376.476	440.775
868	ENSMUSG00000005683	Cs	not.active	0.0303784	0.999848	0.0232859	0.985025	0.125992	0.164679	-0.0134086	0.999733	0.10063	0.123832	No		-0.00583764	0.999917	-0.0240124	0.79773	No		0.0172611	0.909588	-0.115571	0.179936	No		0.0134658	0.909496	-0.137113	0.0647008	No		-0.0221917	0.878122	No		-0.0412773	0.814084	0.0842437	0.387209	10114.5	10391.6	10219.5	10363.9	10281.4	10707	10913.9	10131.3
869	ENSMUSG00000005686	Ampd3	not.active	0.0380366	0.999848	0.178079	0.766758	0.240181	0.264451	0.0984407	0.999733	-0.00567961	0.992551	No		0.0398673	0.999917	-0.0411238	0.840233	No		0.0707538	0.777843	0.605429	0.000258919	No		0.141301	0.511317	0.554765	0.000807659	No		0.0888517	0.70419	No		0.0393126	0.911444	-0.493893	0.0012593	97.2155	102.642	124.17	132.264	116.004	122.725	112.386	177.141
870	ENSMUSG00000005687	Bcas2	not.active	-0.0646774	0.999848	-0.115089	0.855449	-0.20132	0.15158	-0.0419414	0.999733	-0.0686435	0.643913	No		0.0365188	0.999917	0.0953256	0.287283	No		0.166815	0.0193996	0.219399	0.00260646	No		0.208015	0.00781616	0.322201	8.45865e-06	No		-0.0376542	0.762462	No		0.0592097	0.714916	-0.263374	0.000126627	1824.5	1716.34	1702.64	1921.01	1657.78	1655.64	1700.87	1995.27
871	ENSMUSG00000005696	Sh2d1a	none	0.00655166	0.999848	0.0497514	0.960127	-0.02956	NA	0.0164479	0.999733	-0.125777	NA	No		-0.0288823	NA	0.0927257	NA	No		0.296463	NA	0.273242	0.526409	No		0.181332	NA	0.481804	0.212766	No		0.104838	NA	No		0.0877228	NA	-0.0126765	0.977565	4.00046	4.12447	3.81712	8.29527	5.16104	6.51162	4.98899	6.44088
872	ENSMUSG00000005698	Ctcf	not.active	0.016671	0.999848	-0.0247596	0.985025	-0.143798	0.145512	-0.0437207	0.999733	-0.11691	0.2397	No		0.0658041	0.999917	-0.0131007	0.908511	No		-0.096654	0.253219	-0.00501566	0.967984	No		-0.0195131	0.857929	-0.0160411	0.897481	No		0.0722814	0.526629	No		0.0589358	0.719825	0.0717574	0.470318	1594.69	1624.6	1647.67	1541.5	1563.92	1500.87	1436.16	1438.32
873	ENSMUSG00000005699	Pard6a	late.induced	0.0403027	0.999848	0.247494	0.130997	0.592429	2.92978e-12	0.173776	0.742632	0.286878	0.0103087	Yes	-19.8999	-0.172146	0.595056	-0.320123	1.8169e-05	No		0.0248097	0.856831	0.0651237	0.577254	Yes	-16.8284	-0.195032	0.111284	-0.265836	0.00378333	No		0.187246	0.0416558	No		-0.123037	0.396349	0.120888	0.262605	678.411	707.545	706.123	718.565	838.761	943.26	823.616	869.423
874	ENSMUSG00000005705	Agrp	none	-0.00339707	NA	-0.0255761	NA	0.11234	NA	-0.00861007	NA	0.112369	NA	No		0.0071572	NA	-0.052498	NA	No		0.0444881	NA	-0.0782985	0.874491	No		0.0684472	NA	-0.243445	0.550236	No		0.0232066	NA	No		-0.0183129	NA	0.0923938	0.779124	1.90517	1.90831	1.74103	2.37262	1.4095	2.04642	2.08516	1.62378
875	ENSMUSG00000005716	Pvalb	not.active	-0.0261456	0.999848	-0.116759	0.909987	-0.128402	0.76926	-0.0129312	0.999733	0.0944997	0.855859	No		0.0527911	0.999917	-0.0157174	0.951199	No		-0.0242401	0.939696	0.310562	0.416112	No		0.149832	0.555073	0.333632	0.277076	No		0.122788	0.674076	No		0.0981027	0.701953	-0.06567	0.874464	91.435	77.7761	102.29	97.4648	72.0103	100.908	80.4166	109.687
876	ENSMUSG00000005718	Tfap4	late.downreg	-0.066036	0.999848	-0.183252	0.766758	-0.979145	1.46619e-06	-0.0689905	0.999733	-0.629852	0.000353107	No		-0.0344344	0.999917	0.378229	NA	No		0.549917	5.61512e-05	0.141908	0.622479	No		0.483232	0.00128047	0.799097	8.44422e-05	No		-0.347723	0.114852	No		0.0622381	NA	-0.619307	0.00160476	75.1147	66.0523	57.0037	91.2318	59.8398	36.4126	53.7805	62.1106
877	ENSMUSG00000005732	Ranbp1	not.active	-0.0674693	0.999848	-0.198351	0.650035	-0.286567	0.123058	-0.110535	0.999733	-0.0273042	0.932164	No		0.072969	0.999917	0.210797	0.0420337	No		0.23099	0.036789	0.329753	0.00921942	No		0.313874	0.00783767	0.560073	3.37414e-07	No		-0.083438	0.572984	No		0.131096	0.314667	-0.416242	0.00013428	1196.91	1096.33	1048.43	1250.01	982.171	1070.69	1140.35	1453.92
878	ENSMUSG00000005763	Cd247	none	-0.0144226	NA	-0.0386025	NA	-0.173741	NA	-0.00433391	NA	-0.00713206	NA	No		0.021589	NA	-0.012688	NA	No		0.0307379	NA	0.478112	0.2053	No		0.107004	NA	0.362041	0.332721	No		0.125783	NA	No		0.0422135	NA	-0.064296	0.863421	2.58541	1.61111	2.71808	2.93935	1.4468	2.80614	1.19083	3.52269
879	ENSMUSG00000005774	Rfx5	not.active	0.103103	0.999848	0.116984	0.893021	-0.0186011	0.954647	-0.0189908	0.999733	-0.153184	0.456812	No		-0.0262091	0.999917	0.0210172	0.910583	No		0.0711312	0.701317	0.15741	0.268659	No		0.0371191	0.846933	0.184518	0.198406	No		0.0358297	0.882299	No		0.049199	0.876759	-0.119304	0.474539	327.232	371.435	351.236	372.68	363.531	338.403	329.637	369.875
880	ENSMUSG00000005779	Psmb4	not.active	-0.119984	0.999848	-0.0518105	0.979962	0.0301054	0.900553	0.0849176	0.999733	0.0906151	0.596852	No		-0.0211466	0.999917	-0.105981	0.147069	No		0.072897	0.47689	0.156215	0.0684692	No		0.0478321	0.75423	0.0510734	0.668024	No		0.0768856	0.511574	No		-0.0225391	0.932501	-0.0820419	0.495558	4094.91	3640.39	3830.48	4042.38	3911.61	4111.99	3894.9	4376.48
881	ENSMUSG00000005800	Mmp8	none	0.0112934	NA	0.0118422	NA	NA	NA	-0.00633649	NA	-0.0291041	NA	No		-0.00734293	NA	0.00615782	NA	No		NA	NA	0.164565	NA	No		-0.0274127	NA	0.161055	NA	No		0.0188267	NA	No		0.00989772	NA	-0.0409722	NA	0	1.13052	0	0	0.682163	0.829091	0.289886	0.782788
882	ENSMUSG00000005802	Slc30a4	not.active	-0.0018129	0.999848	-0.101808	0.862977	0.116603	0.36695	-0.096599	0.999733	0.226604	0.00613619	No		0.0600219	0.999917	0.24308	0.0137415	No		-0.186586	0.21044	-0.771535	2.74077e-09	No		-0.116804	0.46439	-0.514007	2.08369e-05	No		-0.399054	2.54436e-05	No		-0.144832	0.23969	0.341841	0.00847593	2086.24	2088.79	2028.29	1751.65	1921.99	2025.79	2742.94	1577.16
883	ENSMUSG00000005803	Sqor	not.active	-0.0328069	0.999848	-0.105567	0.92393	-0.0487973	0.932896	-0.030898	0.999733	0.13242	0.768735	No		0.0781087	0.999917	0.0354236	NA	No		-0.0746756	0.811517	0.723524	0.0028759	No		0.142501	0.599592	0.780675	0.00144549	No		0.0520957	0.877601	No		0.0631768	NA	-0.615861	0.00392416	23.5439	20.8045	26.5497	23.997	19.6733	25.988	23.7383	43.3561
884	ENSMUSG00000005804	Bloc1s6	not.active	-0.0820379	0.999848	-0.0818314	0.863036	-0.092867	0.407709	0.00383351	0.999733	-0.00614068	0.98481	No		-0.00430987	0.999917	-0.00985835	0.939911	No		0.00905955	0.946366	-0.0879706	0.357215	No		0.00670133	0.958304	-0.0955724	0.255266	No		0.0080944	0.959899	No		0.000804632	0.995987	0.0891537	0.239445	1661.46	1561.59	1557.84	1567.71	1563.34	1558.8	1551.36	1469.22
885	ENSMUSG00000005813	Metap1	not.active	-0.0287371	0.999848	-0.115965	0.701899	-0.138885	0.113778	-0.079867	0.999733	-0.0144664	0.957424	No		0.0308602	0.999917	0.081419	0.37834	No		0.027618	0.856966	-0.262943	0.00884403	No		0.0664763	0.559492	-0.175575	0.0826739	No		-0.114299	0.305114	No		-0.0287486	0.887863	0.137	0.210986	1690.94	1656.24	1586.78	1623.75	1547.37	1503.46	1637.49	1368.71
886	ENSMUSG00000005823	Gpr108	not.active	-0.0634715	0.999848	0.0115179	0.998426	-0.0120915	0.961911	0.0773211	0.999733	-0.0244579	0.942687	No		-0.0217856	0.999917	-0.0627605	0.622984	No		0.0389176	0.792596	0.12761	0.281612	No		0.0143592	0.933089	0.0630325	0.637701	No		0.008641	0.970016	No		-0.0435729	0.88118	-0.11894	0.41088	325.391	303.536	317.229	326.849	325.816	309.652	306.118	334.736
887	ENSMUSG00000005836	Gata6	none	0.0124292	0.999848	0.0403588	NA	0.161225	NA	0.00456443	NA	0.00466184	NA	No		-0.00330962	NA	0.0696079	NA	No		0.0638144	NA	0.207076	0.664866	No		0.0523656	NA	0.397535	0.31898	No		-0.0359489	NA	No		0.0216508	NA	-0.209208	0.533473	2.13467	2.71404	2.85189	4.35991	3.17162	4.0676	4.38104	5.8808
888	ENSMUSG00000005846	Rsl1d1	not.active	-0.0488946	0.999848	-0.159719	0.691567	-0.225371	0.103142	-0.095133	0.999733	-0.03934	0.875201	No		0.106328	0.999917	0.245804	0.0217108	No		0.00590504	0.97528	-0.0798717	0.570703	No		0.133171	0.302493	0.194255	0.0498425	No		-0.139108	0.31455	No		0.11195	0.473712	-0.0747331	0.517766	1892.7	1804.45	1813.93	1824.22	1653.08	1759.45	1958.31	1860.6
889	ENSMUSG00000005864	Cnga2	none	-0.00190478	NA	-0.00605639	NA	-0.117057	NA	-0.000871701	NA	-0.0490684	NA	No		0.00297399	NA	0.0539741	NA	No		0.0597544	NA	-0.0885944	0.859861	No		0.0718826	NA	0.134773	0.744784	No		-0.0642592	NA	No		0.00551511	NA	-0.075561	NA	1.77443	1.78385	1.80306	2.64395	1.63021	1.46337	1.88007	1.90949
890	ENSMUSG00000005871	Apc	not.active	0.0805967	0.999848	0.0738896	0.954922	0.0496322	0.851224	-0.0269844	0.999733	-0.0407813	0.887912	No		0.0140828	0.999917	0.0902187	0.452347	No		0.0686257	0.699755	0.34859	0.0013235	No		0.0888364	0.588842	0.447878	3.08283e-05	No		0.0297023	0.860962	No		0.115925	0.486023	-0.319434	0.00255722	30165.2	32994.8	32604.7	34444.7	32207.8	34333.8	33699.9	43455.7
891	ENSMUSG00000005873	Reep5	not.active	-0.0510025	0.999848	-0.0906046	0.769466	-0.00193448	0.989753	-0.0368874	0.999733	0.092147	0.207003	No		0.0269469	0.999917	0.0397842	0.599521	No		0.00372827	0.977617	-0.165694	0.00613837	No		0.035418	0.717089	-0.121351	0.061092	No		-0.0305114	0.727915	No		0.0128067	0.94313	0.12697	0.031401	21142.4	20332	20142.3	20219.9	19750.6	21282.8	21816.3	19545
892	ENSMUSG00000005881	Ergic3	not.active	-0.0646597	0.999848	0.0516391	0.959644	0.108073	0.224647	0.108326	0.999733	0.0481605	0.825105	No		-0.0603506	0.999917	-0.181221	0.00585765	No		0.0856221	0.407766	0.176257	0.0345359	No		0.0140826	0.933688	-0.00657394	0.959391	No		0.148466	0.123667	No		-0.0264621	0.90757	-0.0289792	0.827886	2774.87	2630.34	2729.9	2909.54	2889.03	2935.1	2636.83	3004.48
893	ENSMUSG00000005882	Uqcc1	not.active	-0.0333412	0.999848	-0.0286863	0.98155	-0.0115788	0.937551	0.00541387	0.999733	0.0185564	0.932164	No		0.000715162	0.999917	-0.0546352	0.508262	No		0.0160008	0.907984	0.0851938	0.314267	No		0.0202431	0.853284	0.0328578	0.721306	No		0.0738103	0.504747	No		0.0234558	0.904565	-0.0159236	0.891953	1252	1222.01	1223.45	1241.61	1226.95	1257.78	1203.43	1282.18
894	ENSMUSG00000005883	Spo11	none	0.00280671	NA	-0.0193065	NA	-0.0270274	NA	-0.0124033	NA	0.0250058	NA	No		-0.0212072	NA	-0.0386931	NA	No		0.126579	NA	0.335756	0.367343	No		0.0305718	NA	0.150484	0.721388	No		-0.0186547	NA	No		-0.030522	NA	-0.268168	NA	1.54427	1.80656	0.225466	1.51172	1.18884	0.377109	0.690337	2.07337
895	ENSMUSG00000005886	Ncoa2	not.active	0.0845362	0.999848	0.0764723	0.951025	0.0292487	0.921266	-0.0292466	0.999733	-0.0632248	0.776042	No		-0.0444633	0.999917	0.014053	0.916381	No		-0.142055	0.0443977	-0.380146	3.03951e-07	No		-0.189334	0.0408725	-0.359391	0.000100909	No		-0.0315652	0.818831	No		-0.0132421	0.964036	0.335254	5.60424e-05	3380.52	3702.32	3474.41	3142.5	3613.38	3409.52	3508.84	2701.78
896	ENSMUSG00000005891	Prl4a1	none	NA	NA	NA	NA	NA	NA	NA	NA	NA	NA	No		NA	NA	NA	NA	No		NA	NA	0.00825733	NA	No		NA	NA	NA	NA	No		0.00345638	NA	No		NA	NA	0.00314547	NA	0.110219	0	0	0.148021	0	0.164685	0.150599	0.106188
897	ENSMUSG00000005892	Trh	not.active	0.0386479	0.999848	0.0451857	0.96317	0.329682	0.403142	-0.0211963	0.999733	0.0804305	NA	No		0.00536623	NA	-0.102691	NA	No		0.0147916	NA	0.293643	0.495359	No		0.0316115	NA	0.00528632	0.992671	No		0.092624	NA	No		-0.00906194	NA	-0.0399233	0.926772	3.65875	5.93597	4.92206	5.23196	4.44705	6.05917	4.09247	5.82112
898	ENSMUSG00000005893	Nr2c2	not.active	0.0421306	0.999848	-0.0342651	0.982756	-0.160341	0.176193	-0.0846532	0.999733	-0.122102	0.225366	No		0.0191946	0.999917	0.0500048	0.565244	No		-0.280668	1.57173e-05	-0.459533	3.82371e-12	No		-0.254429	0.000918511	-0.404339	2.69932e-09	No		-0.0527045	0.664102	No		0.000916932	0.995665	0.393284	7.93463e-08	3572.38	3716.46	3526.79	2883.68	3469.15	3177.49	3317.85	2420.26
899	ENSMUSG00000005897	Nr2c1	none	0.0395993	0.999848	0.0862158	0.935938	-0.37969	0.00548808	0.031081	0.999733	-0.466768	2.63495e-05	No		0.00282884	0.999917	0.0697261	0.663297	No		-0.0728683	0.668389	0.249373	0.06458	No		-0.0684258	0.682013	0.333364	0.00527642	No		0.138543	0.467915	No		0.187875	0.303544	-0.0935398	0.573529	199.861	208.289	215.713	203.007	213.617	177.134	160.363	192.675
900	ENSMUSG00000005899	Smpd4	not.active	0.0453963	0.999848	0.0857419	0.902525	0.0791327	0.548637	0.0304592	0.999733	-0.0152416	0.957462	No		-0.0665353	0.999917	-0.0571691	0.599715	No		0.101354	0.234132	0.0173172	0.903785	No		0.0266091	0.832504	-0.0401226	0.684264	No		0.0781093	0.632409	No		0.0236156	0.931843	0.0584961	0.641868	899.027	934.137	901.635	971.377	958.59	959.952	908.097	925.643
901	ENSMUSG00000005907	Pex1	late.downreg	0.0256221	0.999848	-0.0125454	0.996228	-0.240284	0.0289786	-0.0441642	0.999733	-0.226596	0.00556343	No		-0.00985679	0.999917	0.0375227	0.766584	No		-0.0273119	0.854887	-0.0527394	0.688221	No		-0.0369399	0.781058	-0.00954968	0.943643	No		-0.0787834	0.607171	No		-0.0324132	0.891325	-0.0350899	0.787145	603.834	619.577	585.304	577.419	592.178	488.378	525.447	506.899
902	ENSMUSG00000005917	Otx1	not.active	0.0288173	0.999848	0.161368	0.8297	0.328141	0.16314	0.0723225	0.999733	0.0438505	0.945984	No		-1.96061e-05	0.999917	-0.198993	0.278502	No		0.0329741	0.917391	0.869788	3.26533e-05	No		0.0303844	0.925345	0.595941	0.00241429	No		0.270416	0.219518	No		0.0375084	0.922704	-0.51058	0.00635108	54.6274	57.1608	68.1689	70.2157	68.0576	75.8901	56.3369	113.264
903	ENSMUSG00000005936	Kctd20	not.active	-0.0137482	0.999848	-0.0262427	0.979962	-0.0754594	0.351547	-0.014841	0.999733	-0.0483386	0.627569	No		0.0104336	0.999917	0.00500881	0.948948	No		-0.0852282	0.219121	-0.221538	1.56373e-05	No		-0.0717556	0.30775	-0.212616	0.000285496	No		-0.0194835	0.825859	No		-0.0106417	0.952679	0.193319	0.000649094	3105.54	3074.21	3057.08	2882.87	3037.26	2912.83	2965.52	2553.91
904	ENSMUSG00000005947	Itgae	not.active	-0.00596723	0.999848	-0.0509756	0.959644	-0.0762831	0.895114	-0.0251648	0.999733	0.0618765	NA	No		0.0129107	NA	-0.00346784	NA	No		0.123296	NA	0.0447161	0.935297	No		0.170178	NA	0.0320341	0.953772	No		0.0622948	NA	No		0.0264522	NA	0.0636732	0.878245	5.56516	5.3775	4.8742	6.68569	4.26157	5.52155	5.0304	5.47237
905	ENSMUSG00000005949	Ctns	not.active	-0.0626331	0.999848	0.0139838	0.996307	-0.165635	0.329121	0.0835584	0.999733	-0.177115	0.227794	No		-0.02448	0.999917	-0.135094	0.273702	No		0.0504677	0.817605	0.312686	0.00383549	No		0.020829	0.919938	0.164746	0.192455	No		0.146761	0.321537	No		0.0097178	0.975934	-0.158315	0.198713	295.665	275.646	289.824	301.703	295.646	262.2	234.366	293.512
906	ENSMUSG00000005950	P2rx5	not.active	0.00373612	0.999848	-0.047151	0.985025	0.0713129	0.832712	-0.0396249	0.999733	0.120487	0.760691	No		0.0216393	0.999917	-0.222872	0.149341	No		-0.0255946	0.935899	-0.0655812	0.803793	No		0.0187678	0.955668	-0.331537	0.0902264	No		0.119061	0.658446	No		-0.0621546	0.849383	0.195185	0.438164	69.8961	70.6609	67.3275	66.1712	65.3232	66.5918	60.1895	56.6009
907	ENSMUSG00000005951	Shpk	not.active	-0.0363578	0.999848	-0.0720912	0.96317	-0.261012	0.228964	-0.0157675	0.999733	-0.146404	0.629454	No		0.0600894	0.999917	-0.114574	0.520213	No		0.156038	0.405298	0.54856	0.000963007	No		0.248652	0.16561	0.401131	0.0297215	No		0.38697	0.0113194	No		0.200427	0.327106	-0.104182	0.63687	83.0449	79.0068	82.2389	93.9535	77.0094	83.9287	60.7049	91.2827
908	ENSMUSG00000005952	Trpv1	not.active	0.0435061	0.999848	0.171442	0.770376	0.183024	0.693056	0.0501544	0.999733	-0.140912	0.751278	No		-0.0265449	0.999917	0.103269	NA	No		0.050799	0.877858	-0.217	0.551124	No		-0.0217049	0.949965	0.00549755	0.990839	No		0.019956	0.955661	No		0.079051	NA	0.202124	0.530114	12.349	15.5951	16.582	18.7954	19.1933	21.0064	18.5993	15.7554
909	ENSMUSG00000005958	Ephb3	late.induced	0.0193225	0.999848	0.264005	0.111293	0.820796	1.31043e-20	0.215665	0.281301	0.48127	2.54596e-08	No		-0.169971	0.635066	-0.0784429	0.363272	No		0.105523	0.398762	-0.108145	0.433328	No		-0.110741	0.446364	-0.182646	0.116919	No		-0.107939	0.309468	Yes	-11.6	-0.177881	0.0317902	-0.00854713	0.962146	416.365	420.804	439.467	475.82	517.349	649.16	704.434	657.845
910	ENSMUSG00000005968	Tuft1	not.active	-0.013975	0.999848	-0.125068	0.90729	-0.221139	0.464878	-0.0819604	0.999733	-0.0209758	0.976108	No		0.0210869	0.999917	0.205791	0.235849	No		0.0492279	0.866298	-0.0966704	0.712973	No		0.104699	0.68189	0.170242	0.550871	No		-0.10785	0.677369	No		0.0825219	0.784195	-0.0297392	0.92574	55.6491	54.8757	49.1532	52.6718	48.8812	53.1298	58.6159	52.4606
911	ENSMUSG00000005973	Rcn1	not.active	-0.0575738	0.999848	-0.0536895	0.979962	-0.00423209	0.990996	0.0172291	0.999733	0.0608534	0.85974	No		0.0294541	0.999917	-0.00176654	0.992702	No		0.0926591	0.538265	0.275514	0.00695037	No		0.131434	0.388037	0.27518	0.0285916	No		0.0894881	0.594332	No		0.0761714	0.768499	-0.186842	0.0503975	1072.98	1001.77	1046.47	1122.5	1017.57	1146.74	1070.09	1310
912	ENSMUSG00000005980	Dnase1	none	-0.015625	NA	-0.0410445	NA	-0.163233	NA	-0.00157769	NA	0.00903823	NA	No		0.0165406	NA	0.0107069	NA	No		0.0113382	NA	-0.0145815	NA	No		0.0673465	NA	0.0352207	NA	No		0.0501157	NA	No		0.0249981	NA	0.114216	NA	1.71319	0.259264	1.05005	1.13512	0.174582	0.950676	0.569086	0.654755
913	ENSMUSG00000005981	Trap1	not.active	0.026754	0.999848	0.0387174	0.959644	0.109401	0.190811	0.00601556	0.999733	0.0674297	0.533518	No		-0.0484447	0.999917	-0.101583	0.133893	No		0.0028823	0.983339	-0.0351507	0.682235	No		-0.0489464	0.599452	-0.136257	0.0357111	No		0.0669142	0.51117	No		-0.0297928	0.868778	0.0962324	0.208636	1880.28	1924.08	1851.04	1860.92	1931.55	1979.64	1895.92	1858.9
914	ENSMUSG00000005982	Naa60	not.active	-0.00389688	0.999848	0.00736641	0.99869	0.115182	0.31853	0.00844788	0.999733	0.107328	0.21481	No		-0.00937136	0.999917	-0.115501	0.0538477	No		-0.0266344	0.824488	-0.0648972	0.436569	No		-0.0345608	0.730276	-0.177694	0.0226089	No		0.0243562	0.791116	No		-0.0845711	0.455028	0.0819132	0.344482	2666.84	2660.37	2646.06	2603.68	2675.95	2713.68	2673.99	2576.68
915	ENSMUSG00000005983	1700037C18Rik	not.active	-0.048834	0.999848	0.02976	0.993831	0.0785668	0.75434	0.0721221	0.999733	0.0329537	0.951032	No		-0.00722631	0.999917	-0.207749	0.129372	No		0.132106	0.512483	0.282811	0.0267693	No		0.130877	0.496077	0.0389901	0.848959	No		0.286306	0.0578281	No		0.0629007	0.832319	0.0361439	0.859962	121.388	114.44	121.554	137.409	125.893	139.488	108.306	132.557
916	ENSMUSG00000005986	Ankrd13d	not.active	0.0229595	0.999848	0.071206	0.891227	0.162568	0.051895	0.0361162	0.999733	0.0858814	0.405834	No		-0.0125226	0.999917	-0.208214	0.00117588	No		0.00532768	0.973678	-0.0360485	0.729444	No		-0.00662509	0.960869	-0.246144	0.0014854	No		0.079859	0.423743	No		-0.118845	0.321758	0.110181	0.231051	1858.75	1901.62	1932.36	1945.21	1959.45	1906.33	1803.07	1770.75
917	ENSMUSG00000005994	Tyrp1	not.active	0.0222955	0.999848	-0.0398559	0.985366	0.108236	0.830152	-0.0432716	0.999733	0.132779	0.76399	No		0.0528209	0.999917	-0.149158	NA	No		-0.299676	0.176929	-0.422379	0.252473	No		-0.127782	NA	-0.734513	0.0179732	No		0.138043	0.64007	No		-0.0136743	NA	0.557901	0.0511411	18.4913	20.2512	21.6329	13.4992	17.8179	18.5614	14.9257	9.98597
918	ENSMUSG00000006005	Tpr	not.active	0.0117593	0.999848	-0.0343491	0.982756	-0.150465	0.209623	-0.0516704	0.999733	-0.113287	0.156473	No		0.0312038	0.999917	0.167142	0.00574884	No		-0.0593257	0.532376	-0.185269	0.0124907	No		-0.0217105	0.852078	-0.0106705	0.920775	No		-0.0684631	0.562196	No		0.0981386	0.398532	0.105888	0.268243	4315.35	4370.08	4293.99	4121.32	4192.22	4155.31	4390.49	3874.3
919	ENSMUSG00000006007	Pdc	none	NA	NA	NA	NA	NA	NA	NA	NA	NA	NA	No		NA	NA	NA	NA	No		NA	NA	NA	NA	No		NA	NA	-0.00720617	NA	No		NA	NA	No		NA	NA	NA	NA	0	0.259264	0	0	0	0	0	0.152498
920	ENSMUSG00000006010	Odr4	not.active	-0.0266076	0.999848	-0.0689661	0.915964	-0.0574562	0.718682	-0.0359824	0.999733	0.0154055	0.959805	No		0.00876845	0.999917	0.125953	0.168078	No		0.0587538	0.700051	-0.0898078	0.304208	No		0.0741742	0.520029	0.0461432	0.69395	No		-0.0186865	0.887156	No		0.105735	0.473712	0.062964	0.503667	1564.38	1533.12	1495.94	1562.84	1484.85	1630.31	1657.7	1562.33
921	ENSMUSG00000006014	Prg4	not.active	0.0509395	0.999848	0.0318495	0.984487	0.253458	0.560699	-0.0473354	0.999733	0.0943684	NA	No		0.0184836	0.999917	0.00199992	NA	No		0.0276026	NA	-0.420566	0.295433	No		0.100617	NA	-0.326815	0.423111	No		-0.111063	NA	No		-0.0374395	NA	0.11945	0.73696	4.00893	7.92858	6.76673	6.94353	5.2295	5.57268	6.76544	4.52677
922	ENSMUSG00000006019	Dhx34	not.active	0.0893609	0.999848	0.0722466	0.953058	0.0116209	0.96547	-0.0417354	0.999733	-0.0724481	0.780165	No		-0.00586502	0.999917	-0.196876	0.0907855	No		-0.00883057	0.964429	0.0390626	0.824328	No		-0.0145661	0.945571	-0.174799	0.155479	No		0.140227	0.361117	No		-0.0546821	0.822387	0.102337	0.457507	290.699	322.172	302.686	301.949	308.667	278.296	250.69	257.415
923	ENSMUSG00000006021	Kptn	not.active	0.0035653	0.999848	0.00980141	0.99869	0.0555821	0.735443	0.00309034	0.999733	0.0424123	0.868419	No		-0.0332279	0.999917	-0.170897	0.0819551	No		0.0725513	0.59889	0.115206	0.266263	No		0.0353837	0.794741	-0.0647218	0.60481	No		0.051899	0.7389	No		-0.107665	0.545946	-0.0662055	0.584939	478.34	483.773	466.444	493.812	483.566	456.751	440.287	482.261
924	ENSMUSG00000006024	Napa	late.induced	-0.0259447	0.999848	0.0384034	0.978745	0.158319	0.0227789	0.0594461	0.999733	0.113577	0.222395	Yes	-7.89055	-0.0818645	0.999917	-0.118579	0.0312521	No		0.0215892	0.857898	-0.0258775	0.79093	No		-0.0679835	0.548461	-0.143282	0.030545	No		0.0436287	0.691889	No		-0.0683187	0.593548	0.0627194	0.502082	4206.99	4120.34	4037.78	4106.3	4326.29	4462.79	4334.35	4287.69
925	ENSMUSG00000006050	Sra1	not.active	-0.00868177	0.999848	0.0294985	0.985025	0.078958	0.549875	0.0337964	0.999733	0.0443861	0.85245	No		-0.0500268	0.999917	-0.0978271	0.314214	No		0.103337	0.329516	0.142465	0.0611479	No		0.0452688	0.728682	0.041489	0.698964	No		0.0931363	0.486058	No		-0.00168692	0.995087	-0.050636	0.665264	1531.07	1523.63	1491.41	1613.13	1566.66	1618.15	1511.76	1679.44
926	ENSMUSG00000006056	Calcoco2	none	0.000101913	NA	0.00153886	NA	-0.0293357	NA	0.000754464	NA	-0.0157546	NA	No		-0.00465333	NA	0.00466634	NA	No		NA	NA	-0.0313454	NA	No		-0.0157477	NA	NA	NA	No		-0.00652964	NA	No		NA	NA	NA	NA	0.220438	0.348964	0	0	0.471288	0	0.240258	0
927	ENSMUSG00000006057	Atp5g1	not.active	-0.0482663	0.999848	-0.0244126	0.990008	0.0473089	0.630863	0.0235654	0.999733	0.0713158	0.635391	No		-0.020063	0.999917	-0.120265	0.0858147	No		0.133575	0.230622	0.241522	0.0115549	No		0.11185	0.343675	0.123156	0.22121	No		0.0802874	0.442357	No		-0.0364821	0.818282	-0.164171	0.102438	2502.39	2405.75	2404.61	2659.97	2454.87	2523.92	2386.28	2851.3
928	ENSMUSG00000006058	Snf8	not.active	-0.0958472	0.999848	-0.0981806	0.879336	-0.0716017	0.592783	0.00579148	0.999733	0.0381717	0.85783	No		0.0241716	0.999917	-0.0579347	0.422596	No		0.137426	0.130768	0.274625	1.88839e-05	No		0.167707	0.0890665	0.21889	0.00155113	No		0.0437765	0.692452	No		-0.00955779	0.967711	-0.233331	0.00173261	1128.72	1039.6	1061.79	1177.4	1044.15	1069.99	1036.03	1266.57
929	ENSMUSG00000006095	Tbcb	not.active	-0.0809629	0.999848	-0.020578	0.99609	0.018571	0.940307	0.0747851	0.999733	0.0434967	0.812374	No		-0.0507504	0.999917	-0.184825	0.000704035	No		0.139625	0.199099	0.280384	0.00055582	No		0.081919	0.523451	0.0972647	0.311318	No		0.174236	0.0574205	No		-0.0026853	0.99046	-0.104394	0.363192	2649.91	2443.19	2482.89	2757.43	2603.32	2687	2367.56	2905.73
930	ENSMUSG00000006127	Inpp5k	late.induced	0.0536208	0.999848	0.0872898	0.834754	0.328856	0.0035973	0.0223625	0.999733	0.228946	0.052673	No		0.00614237	0.999917	-0.156036	0.155806	Yes	-11.088	-0.100868	0.255202	-0.16955	0.0160285	Yes	-20.6231	-0.0912157	0.33923	-0.33321	0.00142535	No		0.041003	0.738404	No		-0.10412	0.594133	0.202892	0.00805045	981.131	1023.58	1044.86	974.778	1045.41	1134.97	1104.29	987.161
931	ENSMUSG00000006134	Crkl	late.induced	0.01076	0.999848	0.114388	0.767361	0.49343	7.4242e-10	0.0958986	0.999733	0.359527	5.74305e-06	No		-0.036057	0.999917	0.10965	0.196515	Yes	-26.5279	-0.082564	0.472315	-0.444732	3.01041e-12	Yes	-20.1457	-0.122801	0.242313	-0.324558	2.53952e-05	No		-0.170707	0.0670255	No		-0.0522184	0.796158	0.255714	0.00201873	1388.55	1406.19	1470.55	1385.23	1518.78	1892.83	2150.22	1587.12
932	ENSMUSG00000006143	Upk3bl	none	NA	NA	NA	NA	NA	NA	NA	NA	NA	NA	No		0.00131701	NA	NA	NA	No		-0.00741909	NA	0.0103471	NA	No		NA	NA	NA	NA	No		NA	NA	No		NA	NA	NA	NA	0	0	0.189729	0	0	0	0.239167	0.152498
933	ENSMUSG00000006154	Eps8l1	not.active	-0.00146047	0.999848	0.0321508	0.993831	0.117076	0.750027	0.0213107	0.999733	0.0591855	0.912901	No		-0.0105897	0.999917	-0.0936261	0.661835	No		-0.0574291	0.846015	-0.145418	0.637017	No		-0.0776124	0.776277	-0.298012	0.177915	No		0.0698011	0.827291	No		-0.0211367	0.958856	0.237034	0.314745	123.298	122.151	122.904	116.818	126.906	127.217	120.004	106.926
934	ENSMUSG00000006169	Clint1	not.active	0.0192561	0.999848	0.0119109	0.99609	-0.107167	0.129161	-0.01182	0.999733	-0.118774	0.0822459	No		0.0244609	0.999917	0.0362251	0.671715	No		-0.118055	0.23955	-0.148504	0.0501269	No		-0.0887099	0.289365	-0.108269	0.138477	No		-0.0288307	0.820952	No		0.0117838	0.955434	0.110716	0.197699	1783.02	1811.74	1827.63	1680.68	1797.12	1659.16	1704.57	1544.91
935	ENSMUSG00000006179	Prss16	late.induced	-0.0263247	0.999848	0.0496153	0.96317	0.874646	0.00349269	0.0651612	0.999733	0.483219	0.0222102	No		-0.0127706	0.999917	-0.12626	NA	No		-0.020257	NA	-0.40462	0.229075	No		-0.0578976	NA	-0.609511	0.0552119	No		-0.124694	NA	No		-0.129815	NA	0.133619	0.722064	4.61375	3.10264	5.58033	5.36214	6.57528	10.2062	12.3084	8.56761
936	ENSMUSG00000006191	Cdkal1	not.active	-0.0121388	0.999848	-0.0356117	0.991126	-0.142428	0.473005	-0.021026	0.999733	-0.0915458	0.752123	No		-0.00235464	0.999917	0.0229579	0.886183	No		0.055421	0.745428	0.0867492	0.491465	No		0.0544282	0.78639	0.111778	0.437033	No		-0.00182501	0.992611	No		0.0202272	0.952679	-0.0925663	0.489229	222.679	220.188	214.858	225.652	215.848	203.672	206.124	218.864
937	ENSMUSG00000006204	Cdcp3	not.active	-0.0109692	0.999848	-0.0117958	0.99609	0.0268061	0.960347	0.00819269	0.999733	0.0515988	NA	No		-0.0100682	NA	-0.0707562	NA	No		0.0496858	NA	0.424521	0.299454	No		0.0136798	NA	0.116217	0.812171	No		0.0838029	NA	No		-0.0111115	NA	-0.172398	0.625136	5.47405	3.88478	3.42811	4.54538	4.61519	5.07492	3.66105	6.53986
938	ENSMUSG00000006205	Htra1	not.active	-0.0218636	0.999848	0.012303	0.99869	0.0507194	0.867614	0.031057	0.999733	0.0300862	0.957462	No		0.0286254	0.999917	-0.111806	0.510494	No		0.0738944	0.748255	0.544493	0.00389096	No		0.118854	0.602567	0.422343	0.0114816	No		0.259114	0.137408	No		0.132638	0.508915	-0.253953	0.156793	339.901	332.911	360.811	383.074	344.717	402.279	321.374	488.76
939	ENSMUSG00000006215	Zbtb17	not.active	-0.0180771	0.999848	0.00476098	0.999142	-0.00628108	0.976549	0.0201148	0.999733	-0.0132942	0.975803	No		0.00441621	0.999917	-0.0462108	0.708734	No		0.0524137	0.767259	-0.0597739	0.590351	No		0.0608888	0.736076	-0.105857	0.37157	No		-0.0971688	0.458868	No		-0.124863	0.477127	-0.0479596	0.716519	665.731	654.888	666.917	698.463	669.358	595.843	642.587	618.31
940	ENSMUSG00000006216	Clcnkb	none	0.00118661	NA	-0.000545057	NA	-0.00358162	NA	-0.00179193	NA	-0.000470256	NA	No		0.00268038	NA	0.0239862	NA	No		-0.00670959	NA	0.0926072	0.80893	No		0.00530346	NA	0.212694	NA	No		-0.0274259	NA	No		0.000539446	NA	-0.123788	NA	0.110219	0.348964	0.585362	0.366383	0.174582	0.141616	0.816916	0.904975
941	ENSMUSG00000006218	Fam131c	not.active	-0.0250864	0.999848	-0.000667541	0.999381	0.138173	0.574276	0.0247196	0.999733	0.125048	0.666991	No		-0.020818	0.999917	-0.205206	0.165654	No		0.175062	0.30151	0.29091	0.0194001	No		0.14395	0.45673	0.04544	0.835654	No		0.141754	0.469339	No		-0.0531947	0.871575	-0.133275	0.428224	222.159	216.385	218.436	251.124	223.883	236.398	208.169	260.688
942	ENSMUSG00000006219	Fblim1	not.active	0.0955606	0.999848	0.131414	0.900936	0.172086	0.507745	-0.0119525	0.999733	-0.0139187	0.980781	No		0.0508226	0.999917	-0.0260671	0.895527	No		-0.0729585	0.768301	0.19572	0.316817	No		0.014736	0.958165	0.162217	0.40664	No		0.0770286	0.770759	No		0.0375444	0.921434	-0.100674	0.686009	97.755	117.322	125.758	117.806	116.797	121.063	112.119	131.691
943	ENSMUSG00000006221	Hspb7	none	-0.00142871	NA	0.000325221	NA	-0.0385614	NA	0.00147461	NA	-0.0199578	NA	No		0.0243992	NA	0.0101555	NA	No		-0.0828853	NA	0.323141	0.415039	No		0.0205602	NA	0.309324	0.429359	No		0.031571	NA	No		0.0168151	NA	-0.16179	0.609499	1.66401	1.89226	3.42896	2.22971	1.82497	2.43408	2.02647	3.67911
944	ENSMUSG00000006235	Epor	not.active	-0.00130386	0.999848	-0.0788298	0.940766	-0.195371	0.6836	-0.0339233	0.999733	-0.0115997	NA	No		0.0669665	0.999917	0.102247	NA	No		-0.0288036	NA	0.0449356	0.929754	No		0.179763	NA	0.295343	0.492543	No		-0.0328728	NA	No		0.0447158	NA	-0.0848572	0.83646	8.22722	8.50076	9.69035	9.26329	6.14025	8.53892	8.78904	8.65555
945	ENSMUSG00000006241	Ccdc159	not.active	0.0403586	0.999848	0.0904484	0.92393	0.148328	0.408463	0.0347946	0.999733	0.0389996	0.89549	No		-0.0966377	0.999917	-0.243728	0.0325638	No		0.095099	0.626519	-0.0472828	0.797017	No		-0.0325352	0.869085	-0.315227	0.00861045	No		0.255743	0.0526421	No		0.0100151	0.975582	0.311273	0.0127701	250.408	260.253	240.638	261.26	267.016	275.257	227.027	220.371
946	ENSMUSG00000006262	Mob1b	not.active	0.00660475	0.999848	-0.0504187	0.972712	-0.173934	0.188998	-0.0552868	0.999733	-0.117294	0.392987	No		0.054948	0.999917	0.399707	9.11425e-05	No		-0.0518146	0.782598	-0.242704	0.0675398	No		0.0166132	0.931399	0.200897	0.0949284	No		-0.304393	0.00459111	No		0.111971	0.472623	-0.0850271	0.544622	1401.41	1418.35	1418.52	1363.45	1347.4	1348.46	1708	1443.66
947	ENSMUSG00000006269	Atp6v1b1	none	0.0094914	0.999848	0.0270312	NA	0.186359	NA	0.00162303	NA	0.0425688	NA	No		0.0181757	NA	0.020597	NA	No		-0.0943139	NA	-0.250932	0.571624	No		-0.0224754	NA	-0.153374	0.736195	No		0.0245158	NA	No		0.0210861	NA	0.200502	0.507566	2.20398	2.65652	3.99081	2.44529	2.56847	4.35773	3.8139	2.55533
948	ENSMUSG00000006270	Vax1	none	0.076127	0.999848	0.10058	0.940766	0.587623	0.0011707	-0.0119363	0.999733	0.392001	0.0260843	No		-0.00975879	0.999917	-0.0340854	0.875125	No		0.267692	0.123448	0.233159	0.226727	No		0.242237	0.21719	0.189821	0.318254	No		-0.00189482	0.995091	No		-0.0267302	0.949313	-0.228552	0.229477	56.4835	64.6559	63.2027	78.7287	63.7306	86.8599	88.3554	104.578
949	ENSMUSG00000006273	Atp6v1b2	not.active	-0.0332539	0.999848	-0.0509959	0.944855	0.0137845	0.935574	-0.0175337	0.999733	0.066272	0.622285	No		-0.0202547	0.999917	0.0440268	0.682334	No		-0.0523281	0.622485	-0.38775	1.08965e-06	No		-0.0733669	0.430983	-0.339053	7.53599e-07	No		-0.0782961	0.522179	No		-0.0293479	0.876175	0.298269	1.07379e-05	20755.2	20242.3	19594.9	18896.6	19950.6	20471	21747.7	16663
950	ENSMUSG00000006276	Eps15l1	not.active	0.0842541	0.999848	0.086014	0.90729	0.105706	0.34298	-0.0106834	0.999733	0.00832191	0.979653	No		-0.0466274	0.999917	-0.0387188	0.635763	No		0.0569065	0.615949	-0.0444522	0.663712	No		0.00365495	0.983521	-0.0817269	0.307443	No		-0.0248019	0.841447	No		-0.0585029	0.639637	0.0124269	0.91525	1330.29	1436.9	1364.09	1425.51	1425.11	1370.62	1400.96	1369.5
951	ENSMUSG00000006281	Tep1	not.active	-0.029671	0.999848	0.128126	0.903426	0.234577	0.561058	0.1008	0.999733	0.0178162	0.983262	No		-0.0549085	0.999917	-0.157853	NA	No		0.200335	0.416797	0.821861	0.000318392	No		0.0660885	0.831218	0.459385	0.120903	No		0.280533	0.228387	No		0.0299907	NA	-0.397891	0.088568	23.2021	20.8249	23.8208	30.4715	27.718	31.5302	22.6712	43.4651
952	ENSMUSG00000006288	Ttc5	not.active	-0.0505493	0.999848	-0.0240679	0.992028	-0.0584654	0.642974	0.0267517	0.999733	-0.0325317	0.876584	No		0.00268915	0.999917	-0.0101563	0.924998	No		-0.0196099	0.894767	-0.092933	0.215503	No		-0.0134885	0.927332	-0.10042	0.156828	No		-0.0385084	0.74487	No		-0.0435247	0.784808	0.0466241	0.566679	1358.6	1301.22	1326.11	1312.25	1329.74	1254.41	1295.89	1219.68
953	ENSMUSG00000006289	Osgep	not.active	-0.0417275	0.999848	-0.0207868	0.994178	0.0384963	0.861409	0.0267147	0.999733	0.0613806	0.754169	No		-0.0427276	0.999917	-0.0965406	0.397822	No		0.154678	0.237678	0.245654	0.0308096	No		0.112294	0.406553	0.146437	0.255735	No		0.124199	0.340283	No		0.025578	0.928802	-0.11776	0.363831	537.327	517.678	512.74	576.058	530.252	570.156	518.236	623.661
954	ENSMUSG00000006299	Aamp	not.active	-0.0346159	0.999848	-0.0108818	0.997662	0.0569803	0.663461	0.0235485	0.999733	0.0682798	0.588322	No		-0.0143394	0.999917	-0.125972	0.0431322	No		0.0527519	0.680666	0.0487313	0.667506	No		0.038693	0.76195	-0.0759703	0.402072	No		0.0431741	0.758821	No		-0.0735437	0.630457	-0.0109293	0.942342	4514.01	4391.59	4406.45	4589.29	4473.59	4446.66	4316.14	4497.07
955	ENSMUSG00000006301	Tmbim1	not.active	-0.0469326	0.999848	-0.0159791	0.997974	0.207549	0.371886	0.0403386	0.999733	0.21437	0.351301	No		0.0699883	0.999917	-0.0952853	0.610716	No		0.0184406	0.95261	0.676281	0.00121632	No		0.154107	0.491178	0.565214	0.0035826	No		0.143163	0.557898	No		0.0361886	0.921641	-0.48164	0.0138462	87.9098	81.8029	99.0565	101.08	87.5998	111.129	96.043	164.531
956	ENSMUSG00000006304	Arpc2	not.active	-0.0725637	0.999848	-0.0978809	0.769466	0.0133065	0.935732	-0.0193387	0.999733	0.115449	0.158458	No		0.0676	0.999917	0.0916087	0.194017	No		-0.0202957	0.894693	-0.160608	0.0236122	No		0.0601168	0.553111	-0.062668	0.497081	No		-0.0987304	0.203084	No		-0.00262972	0.989028	0.0528729	0.563274	5809.3	5481.58	5699.58	5622.86	5395.32	5853.72	6294.77	5662.13
957	ENSMUSG00000006307	Kmt2b	not.active	0.171903	0.999848	0.279686	0.112976	0.0159152	0.959667	0.056491	0.999733	-0.334874	4.65831e-07	No		-0.159349	0.250427	-0.188848	0.0205098	No		0.0481316	0.655837	0.0643915	0.555668	No		-0.129235	0.153289	-0.130578	0.0881144	No		0.265385	0.00152839	No		0.0762213	0.588908	0.20402	0.010118	1535.57	1878.57	1726.26	1791.55	1972.38	1640.28	1353.3	1423.52
958	ENSMUSG00000006310	Zbtb32	none	-0.00968052	NA	-0.0055487	NA	0.188698	NA	0.0105807	NA	0.113094	NA	No		0.0183555	NA	-0.0330184	NA	No		-0.075857	NA	-0.302594	0.271065	No		-0.00243102	NA	-0.430741	0.116301	No		-0.0311075	NA	No		-0.031821	NA	0.13621	NA	0.892283	0.348964	1.91027	0.793535	0.970332	1.04455	1.39089	0.64928
959	ENSMUSG00000006311	Etv2	none	NA	NA	NA	NA	NA	NA	NA	NA	NA	NA	No		NA	NA	NA	NA	No		NA	NA	0.00825733	NA	No		NA	NA	NA	NA	No		0.00520772	NA	No		0.002936	NA	0.00770431	NA	0.110219	0	0	0	0	0.141616	0.150599	0.106188
960	ENSMUSG00000006313	Upk1a	not.active	-0.0343004	0.999848	-0.077274	0.942848	-0.415093	0.266794	-0.000502038	0.999733	-0.131057	NA	No		0.00939693	0.999917	0.111953	NA	No		0.0863621	NA	0.759709	0.0192631	No		0.108361	NA	1.04849	0.000973859	No		0.161534	NA	No		0.152385	NA	-0.348317	0.248333	9.70225	7.47896	7.59749	8.89506	6.98846	11.5892	7.89031	17.0995
961	ENSMUSG00000006315	Tmem147	not.active	-0.080767	0.999848	-0.0366908	0.982756	0.028946	0.875396	0.0401219	0.999733	0.0666563	0.789983	No		-0.0188431	0.999917	-0.117293	0.190984	No		0.142144	0.155906	0.305569	0.000620614	No		0.117876	0.381197	0.186056	0.0857956	No		0.109367	0.325959	No		-0.00522643	0.984889	-0.195978	0.0690754	1449.85	1355.99	1373.65	1530.37	1405.79	1472.23	1362.23	1704.34
962	ENSMUSG00000006333	Rps9	not.active	-0.0926312	0.999848	-0.0295157	0.993125	0.0760786	0.67315	0.0749786	0.999733	0.109338	0.394759	No		-0.0212192	0.999917	-0.139092	0.0669962	No		0.167339	0.154963	0.421613	4.15142e-06	No		0.144198	0.254668	0.281863	0.00237498	No		0.154872	0.09142	No		0.0173555	0.945105	-0.265263	0.00644173	3556.87	3256.97	3393.25	3854.29	3467.63	3811.8	3409.51	4626.4
963	ENSMUSG00000006335	Tfpt	not.active	-0.0837849	0.999848	-0.0216073	0.993831	0.0064515	0.975877	0.0661781	0.999733	0.0284794	0.92908	No		-0.0743834	0.999917	-0.162093	0.0697333	No		0.194325	0.0504348	0.266422	0.00050008	No		0.104263	0.412187	0.097128	0.354407	No		0.114998	0.290248	No		-0.0431784	0.841582	-0.151413	0.0888545	513.614	472.745	466.772	542.871	505.609	497.76	459.735	557.191
964	ENSMUSG00000006342	Susd2	not.active	0.0381815	0.999848	0.00758985	0.999142	0.201888	0.584724	-0.0486303	0.999733	0.168357	0.635432	No		0.0152381	0.999917	-0.184107	0.335394	No		0.0295165	0.931703	0.196099	0.50853	No		0.0694858	0.815584	-0.104037	0.733212	No		0.112344	0.711441	No		-0.0590243	0.856438	-0.01948	0.956608	71.0797	75.1517	70.7273	74.5103	70.079	71.2855	65.1641	74.5057
965	ENSMUSG00000006344	Ggt5	not.active	-0.053158	0.999848	0.00815488	0.99871	0.015677	0.978795	0.0653464	0.999733	-0.00332325	0.996489	No		-0.0234132	0.999917	-0.0221472	NA	No		0.158933	0.534873	0.581576	0.0426836	No		0.106442	0.70337	0.547164	0.0482614	No		0.150017	0.60938	No		0.0772369	0.777824	-0.317317	0.237824	37.4593	30.6802	34.0363	45.318	37.115	44.6566	35.7284	60.1339
966	ENSMUSG00000006345	Ggt1	not.active	0.0100124	0.999848	0.0715746	0.969978	0.180573	0.650808	0.03089	0.999733	0.0311188	0.96627	No		0.00109907	0.999917	0.010958	NA	No		0.189467	0.443309	0.705853	0.00323543	No		0.177333	0.490348	0.737097	0.00139157	No		0.174474	0.531231	No		0.122273	NA	-0.427471	0.0587307	22.0834	22.0762	25.1136	31.2901	25.8268	33.6955	26.5197	46.2819
967	ENSMUSG00000006356	Crip2	not.active	0.0177716	0.999848	0.0163655	0.996228	0.1061	0.676845	-0.010609	0.999733	0.0816525	0.776094	No		-0.0104974	0.999917	-0.120068	0.426581	No		0.0681034	0.787767	0.099018	0.653504	No		0.0591328	0.795257	-0.0346646	0.896974	No		0.0206149	0.939922	No		-0.0761683	0.795183	-0.0771102	0.758264	3097.42	3182.2	3100.31	3295.74	3142.98	3090.93	3046.95	3302.63
968	ENSMUSG00000006360	Crip1	not.active	0.0179666	0.999848	0.00792465	0.99869	0.0604083	0.922866	-0.0198589	0.999733	0.0217108	NA	No		-0.0109147	0.999917	0.0459334	NA	No		-0.0357099	NA	0.251499	0.524738	No		-0.063624	NA	0.320433	0.428818	No		0.0595321	NA	No		0.0471913	NA	-0.0698785	0.864501	6.68546	8.32693	7.12668	6.3785	7.06442	11.2807	9.02039	11.0903
969	ENSMUSG00000006362	Cbfa2t3	not.active	0.107127	0.999848	0.101483	0.909987	0.0632682	0.818076	-0.0374011	0.999733	-0.0566954	0.834938	No		-0.0607396	0.999917	-0.214816	0.0553987	No		-0.149373	0.256511	-0.24563	0.0184682	No		-0.219291	0.0673557	-0.47665	3.74734e-05	No		0.0715292	0.694417	No		-0.122502	0.573087	0.304556	0.0177787	828.916	932.636	853.061	763.497	903.844	768.099	737.177	620.789
970	ENSMUSG00000006369	Fbln1	not.active	0.0639045	0.999848	0.127784	0.872325	0.276996	0.119704	0.0332437	0.999733	0.110129	0.69682	No		0.012248	0.999917	-0.17477	0.2408	No		-0.0332956	0.896058	0.0953901	0.658416	No		-0.0135714	0.960562	-0.108447	0.624749	No		0.134937	0.434498	No		-0.04251	0.896541	0.044323	0.842976	278.35	303.534	320.679	311.228	315.616	330.933	297.018	321.022
971	ENSMUSG00000006373	Pgrmc1	not.active	-0.0494878	0.999848	-0.0679196	0.954922	0.023309	0.930704	-0.00872433	0.999733	0.0981442	0.64804	No		-0.0178597	0.999917	0.034765	0.823689	No		0.0289059	0.897863	-0.144082	0.284662	No		0.00770004	0.974747	-0.102095	0.48239	No		-0.00439943	0.983566	No		0.0311939	0.915615	0.130251	0.313446	14930	14208.3	13798.6	14136.9	14075.6	15569.9	15670.1	14210.1
972	ENSMUSG00000006378	Gcat	not.active	-0.0913125	0.999848	-0.100915	0.940766	-0.187177	0.540275	0.0567085	0.999733	-0.0408401	0.929419	No		-0.103927	0.999917	-0.103217	0.56065	No		0.133082	0.546263	0.420997	0.00584372	No		-0.0260211	0.91965	0.296443	0.045762	No		0.184034	0.398476	No		0.058558	0.855209	-0.208534	0.229264	104.855	87.9543	82.4666	91.9676	93.5896	100.99	81.7551	114.921
973	ENSMUSG00000006386	Tek	none	-0.033141	0.999848	-0.0222487	0.993705	-0.226101	NA	0.0252049	NA	-0.0719492	NA	No		0.0121591	NA	0.132641	NA	No		0.0175142	NA	0.0444253	0.935297	No		0.0588066	NA	0.457588	0.232063	No		-0.0356228	NA	No		0.0497665	NA	-0.099899	0.797551	4.18112	2.22252	4.00633	4.50411	3.52508	4.24722	4.68355	5.37372
974	ENSMUSG00000006389	Mpl	none	-0.00152313	NA	-0.00610265	NA	-0.0293357	NA	NA	NA	NA	NA	No		NA	NA	NA	NA	No		NA	NA	NA	NA	No		NA	NA	NA	NA	No		0.0160093	NA	No		0.00477156	NA	0.0318662	NA	0.220438	0	0	0.213157	0	0.311348	0.150599	0
975	ENSMUSG00000006390	Elovl1	not.active	0.0683179	0.999848	-0.0391556	0.98931	-0.108844	0.662305	-0.102043	0.999733	-0.0505284	0.91374	No		0.00203211	0.999917	0.00362853	0.987421	No		0.496564	5.53472e-05	0.808085	1.08542e-06	No		0.478431	0.00105067	0.817542	7.53461e-08	No		0.054864	0.842588	No		0.0530388	0.873027	-0.71738	5.77367e-06	91.7402	99.3729	88.1329	131.775	86.9618	86.3061	83.0313	152.857
976	ENSMUSG00000006392	Med8	not.active	-0.0749013	0.999848	-0.0707277	0.936169	-0.0777763	0.584006	0.0103776	0.999733	0.000845965	0.998137	No		0.0186616	0.999917	-0.00186756	0.988849	No		0.158381	0.0637694	0.183345	0.019222	No		0.180788	0.0814623	0.182982	0.0261401	No		0.057399	0.668705	No		0.0539881	0.776752	-0.129263	0.111551	735.179	689.295	705.58	793.196	694.176	728.718	700.45	800.91
977	ENSMUSG00000006395	Hyi	not.active	0.0791909	0.999848	0.136322	0.894066	0.204048	0.581169	-0.00810628	0.999733	-0.043954	0.948028	No		-0.0340104	0.999917	0.0138914	NA	No		0.182791	0.461763	0.401284	0.0709928	No		0.121835	0.655279	0.423695	0.0509771	No		-0.0990775	0.741092	No		-0.0561137	NA	-0.511857	0.010109	27.3573	34.6747	32.3521	38.8353	33.92	30.2839	32.8721	46.3299
978	ENSMUSG00000006398	Cdc20	not.active	0.0906532	0.999848	0.0762863	0.96317	-0.00716338	0.989566	-0.0563604	0.999733	-0.115754	0.798004	No		0.0858488	0.999917	0.0737201	NA	No		0.0862271	0.769076	0.539967	0.0324107	No		0.268008	0.237612	0.64246	0.0127229	No		0.0438464	0.898869	No		0.0710362	NA	-0.402068	0.12696	28.2579	36.7061	39.3251	44.1146	32.9644	35.9977	32.2049	50.9834
979	ENSMUSG00000006403	Adamts4	not.active	0.0558388	0.999848	0.13395	0.879336	0.157805	0.514086	0.0347223	0.999733	-0.0172623	0.970962	No		-0.0073256	0.999917	-0.172928	0.183093	No		-0.138587	0.471268	0.240942	0.171499	No		-0.149122	0.424576	0.0534996	0.822858	No		0.244946	0.0809052	No		0.0591116	0.829866	0.0158556	0.950439	130.928	141.804	145.618	130.636	147.938	154.852	127.49	152.938
980	ENSMUSG00000006411	Nectin4	not.active	0.0745908	0.999848	0.0410336	0.988342	0.00678102	0.989753	-0.0466755	0.999733	-0.0619115	0.920416	No		-0.0243165	0.999917	0.0586064	NA	No		0.110031	0.701317	0.168822	0.569809	No		0.0463159	0.88441	0.259318	0.34544	No		-0.0417169	0.902054	No		0.0167026	NA	-0.215512	0.405525	29.7095	35.9372	28.5491	33.9197	32.8208	31.54	32.3508	36.9396
981	ENSMUSG00000006412	Pfdn2	not.active	-0.0608294	0.999848	0.0118376	0.996228	0.0866998	0.444852	0.0672646	0.999733	0.069591	0.735324	No		-0.0324919	0.999917	-0.0169732	0.875729	No		0.144414	0.205478	0.211926	0.00119591	No		0.106292	0.387731	0.197452	0.0163125	No		0.0150909	0.913138	No		0.00221544	0.992898	-0.200794	0.0122951	1748.72	1665.14	1703.77	1902.26	1764.7	1863.54	1843.03	2154.54
982	ENSMUSG00000006418	Rnf114	not.active	-0.0289696	0.999848	-0.0230221	0.993831	0.143682	0.235763	0.00526449	0.999733	0.159137	0.303886	No		0.0151296	0.999917	-0.0629883	0.599448	No		0.0583381	0.683458	-0.0314389	0.799326	No		0.082929	0.544176	-0.0956342	0.430111	No		0.0323113	0.851054	No		-0.024435	0.940236	0.0579699	0.671614	968.997	947.172	960.952	1007.2	951.766	1051.54	1026.83	1009.96
983	ENSMUSG00000006423	C330007P06Rik	not.active	-0.00766249	0.999848	-0.0568452	0.949904	0.0328709	0.815868	-0.0445658	0.999733	0.0931655	0.429301	No		0.0394624	0.999917	0.0926618	0.293141	No		-0.104608	0.192461	-0.30996	0.000114445	No		-0.0554487	0.63143	-0.209869	0.00249479	No		-0.116537	0.273646	No		-0.0176453	0.932556	0.181381	0.01807	1004.69	1003.92	996.442	925.712	961.216	1015.48	1112.2	897.965
984	ENSMUSG00000006435	Neurl1a	not.active	0.00847547	0.999848	0.0450131	0.967063	0.0849985	0.399546	0.0267238	0.999733	0.0337167	0.872304	No		-0.0275298	0.999917	-0.162403	0.0548465	No		-0.280196	0.00206352	-0.412365	3.29164e-05	No		-0.310568	0.000773528	-0.58027	4.78266e-12	No		0.0657298	0.644349	No		-0.0907602	0.510242	0.467285	4.78918e-07	3603.68	3639.52	3626.3	2950.85	3726.47	3559.49	3404.55	2555.16
985	ENSMUSG00000006442	Srm	not.active	-0.0313315	0.999848	0.0435619	0.979962	0.0204181	0.91344	0.0672317	0.999733	-0.0286768	0.934387	No		-0.0403824	0.999917	-0.0452888	0.675418	No		0.0444738	0.780136	0.0556643	0.537503	No		-0.00621768	0.976626	0.0116608	0.930282	No		-0.00774575	0.965656	No		-0.0446575	0.848609	-0.0705477	0.533096	1375.71	1340.18	1363.95	1414.75	1427.71	1346.82	1357.98	1423.13
986	ENSMUSG00000006445	Epha2	late.induced	0.0406237	0.999848	0.165199	0.788207	0.672037	0.0119949	0.0429923	0.999733	0.241801	0.43325	No		-0.0237351	0.999917	-0.336957	NA	No		0.104711	0.714727	0.558698	0.0203089	No		0.0487278	0.879027	0.0599503	0.870208	No		0.371034	0.0804352	No		0.0184814	NA	-0.0173637	0.964039	18.5937	22.7412	24.3186	28.7704	27.005	37.613	24.0206	36.7589
987	ENSMUSG00000006456	Rbm14	late.induced	0.0952382	0.999848	0.315429	0.00770695	1.04394	7.28419e-38	0.194163	0.309284	0.655644	2.74216e-15	Yes	-20.4682	-0.151224	0.954836	-0.330397	1.76065e-07	Yes	-22.734	-0.117543	0.336341	-0.372094	2.99359e-05	Yes	-38.7383	-0.30262	0.00425754	-0.706942	1.04913e-15	No		0.0639848	0.593806	Yes	-15.756	-0.247354	0.0025163	0.425529	5.36969e-06	593.965	648.965	665.657	610.11	770.624	1034.07	985.653	768.651
988	ENSMUSG00000006457	Actn3	not.active	0.0058252	0.999848	0.0323208	0.993831	0.122043	0.671493	0.0144665	0.999733	0.0649855	0.890871	No		-0.0232687	0.999917	-0.0897003	0.615156	No		0.0810829	0.767608	-0.163161	0.425402	No		0.0399188	0.892785	-0.265672	0.17199	No		0.0623237	0.817956	No		-0.0177939	0.966492	0.216226	0.312096	79.292	80.3088	81.1715	86.4206	83.0011	88.2053	81.9175	74.244
989	ENSMUSG00000006462	A530013C23Rik	none	-0.0119943	NA	-0.00448967	NA	-0.203239	NA	0.0123062	NA	-0.0889918	NA	No		-0.00447155	NA	0.0393539	NA	No		-0.0331322	NA	0.287455	0.413061	No		-0.047233	NA	0.419856	0.0972513	No		0.0638703	NA	No		0.0384435	NA	-0.0237409	NA	1.52379	0.814615	1.33777	0.855144	1.38054	1.4281	0.988421	2.19937
990	ENSMUSG00000006463	Zdhhc24	not.active	0.0343168	0.999848	-0.0228045	0.993831	-0.0306701	0.888397	-0.0620111	0.999733	-0.00588842	0.988456	No		0.0840261	0.999917	-0.0192146	0.901067	No		0.122357	0.414805	0.203878	0.0508306	No		0.230782	0.0516411	0.187537	0.0588923	No		0.035781	0.85293	No		0.0192029	0.952246	-0.166971	0.127942	453.129	468.169	476.53	523.167	440.888	441.211	435.433	503.781
991	ENSMUSG00000006464	Bbs1	not.active	0.0575516	0.999848	0.0786858	0.935711	0.150199	0.338827	0.00831053	0.999733	0.0598222	0.728597	No		-0.0482658	0.999917	-0.103781	0.29483	No		-0.118867	0.256709	-0.378118	5.822e-07	No		-0.173457	0.054701	-0.486015	4.92446e-12	No		0.0120808	0.944457	No		-0.0831083	0.627306	0.381596	1.02523e-06	1428	1509.26	1452.82	1335.85	1518.23	1476.11	1477.38	1135.65
992	ENSMUSG00000006469	Slc34a3	none	-0.00425816	NA	-0.010509	NA	-0.0863047	NA	-0.000181256	NA	-0.0194509	NA	No		-0.00222713	NA	0.0089491	NA	No		-0.0014063	NA	-0.0276772	NA	No		-0.00997485	NA	0.0234351	NA	No		-0.0154939	NA	No		-0.00186382	NA	-0.0283145	NA	1.00203	0.537232	0.490383	0.432357	0.59979	0.333027	0.469205	0.389712
993	ENSMUSG00000006471	Ndor1	not.active	0.0373882	0.999848	0.0602537	0.964818	0.0222161	0.938649	0.00881254	0.999733	-0.0470767	0.892468	No		-0.0416367	0.999917	-0.115428	0.422652	No		0.0913523	0.620926	0.105166	0.599694	No		0.0349616	0.858858	-0.0229904	0.927032	No		0.0242923	0.930829	No		-0.0688016	0.819717	-0.0798059	0.741547	170.313	178.291	171.254	184.411	180.335	160.54	158.155	171.83
994	ENSMUSG00000006476	Nsmf	not.active	0.0185551	0.999848	0.0303687	0.982756	0.128988	0.29079	0.00491662	0.999733	0.0943139	0.425018	No		-0.0583065	0.999917	-0.143226	0.105798	No		-0.270223	0.000130946	-0.568228	2.08952e-14	No		-0.336955	3.45678e-08	-0.714922	1.04013e-21	No		-0.0154086	0.930598	No		-0.143581	0.318284	0.536354	4.24423e-11	19961.9	20347.1	19432.1	16003.3	20412.2	19482.3	19763.1	13344.5
995	ENSMUSG00000006488	Prl7a1	none	NA	NA	-0.000545057	NA	-0.00358162	NA	NA	NA	-0.000483666	NA	No		-0.00128035	NA	0.00221505	NA	No		0.00305357	NA	-0.0223938	NA	No		-0.0023869	NA	-0.00632329	NA	No		-0.00792197	NA	No		NA	NA	NA	NA	0.110219	0	0.0751891	0.213157	0.174582	0	0.349733	0.131025
996	ENSMUSG00000006494	Pdk1	not.active	0.0195738	0.999848	-0.0246943	0.99609	-0.0954826	0.642908	-0.0426189	0.999733	-0.0572824	0.881765	No		0.043147	0.999917	0.0330577	0.839572	No		-0.252037	0.0944337	-0.603007	4.55308e-10	No		-0.174653	0.34793	-0.559901	4.64313e-08	No		-0.103845	0.522609	No		-0.0575143	0.822151	0.478008	2.16779e-07	2630.27	2691.59	2717.64	2214.14	2564.02	2331.97	2530.86	1660.82
997	ENSMUSG00000006498	Ptbp1	late.induced	0.28945	0.00309999	0.706081	5.25754e-15	0.961993	6.69786e-34	0.357553	0.000173124	0.132356	0.400715	No		-0.145103	0.999917	-0.0261666	0.867921	No		-0.153429	0.290244	0.272975	0.0379499	No		-0.34396	0.00355692	0.251689	0.0143616	No		0.190455	0.174365	No		0.159841	0.223594	-0.0767744	0.574663	618.764	804.799	957.096	851.113	1116.92	1402.39	1209.49	1480.26
998	ENSMUSG00000006517	Mvd	not.active	-0.0142343	0.999848	0.0457051	0.982537	0.029568	0.930374	0.0568073	0.999733	-0.0271002	0.95129	No		-0.126631	0.999917	-0.220017	0.103365	No		0.16254	0.445485	0.0621318	0.754036	No		-0.0491213	0.793987	-0.190071	0.21863	No		0.203866	0.24154	No		-0.0160737	0.966953	0.155776	0.359191	5735.17	5638.93	4963.26	5740.71	5975.55	5766.71	4894.09	5155.47
999	ENSMUSG00000006519	Cyba	not.active	-0.00921968	0.999848	-0.079	0.960268	-0.0508213	0.915381	-0.0550619	0.999733	0.0834699	0.859776	No		0.0570972	0.999917	-0.0416698	0.854927	No		0.00320184	0.992048	0.619299	0.000963838	No		0.156265	0.515444	0.560701	0.00224001	No		0.00570239	0.986861	No		-0.0293508	0.944872	-0.593083	0.000745413	58.6523	58.5205	61.3086	62.0022	53.0514	57.5838	55.8903	89.3143
1000	ENSMUSG00000006522	Itih3	not.active	-0.0471366	0.999848	0.0430296	0.985025	0.0838224	0.872697	0.0940265	0.999733	-0.0196583	0.980545	No		0.00823066	0.999917	-0.00743176	NA	No		0.0411064	0.905606	0.584028	0.054307	No		0.0557809	0.85882	0.642125	0.00476256	No		0.117542	0.661426	No		0.103149	0.669462	-0.283261	0.326318	38.6109	32.6208	45.229	47.4501	43.3668	57.195	41.7038	71.6355
1001	ENSMUSG00000006526	Stimate	late.downreg	0.0192635	0.999848	0.00412708	0.999142	-0.246548	0.00718014	-0.0196764	0.999733	-0.24568	0.00556343	No		-0.0818911	0.999917	-0.0985982	0.343903	No		0.108696	0.435211	0.163584	0.125198	No		0.0122861	0.944826	0.0589598	0.642849	No		0.118485	0.390988	No		0.0182742	0.950804	-0.0427469	0.771154	536.367	546.092	496.964	541.321	537.062	460.171	416.968	475.182
1002	ENSMUSG00000006527	Sfmbt1	late.downreg	-0.00799893	0.999848	-0.0632989	0.942825	-0.212905	0.0404865	-0.054667	0.999733	-0.142865	0.145164	No		0.0436319	0.999917	0.215443	0.0497996	No		-0.154316	0.16926	-0.394125	0.00212865	No		-0.101906	0.395556	-0.158249	0.197657	No		-0.230776	0.0572587	No		-0.00295548	0.989425	0.141652	0.271681	916.519	913.785	904.197	807.438	870.497	781.879	937.324	709.134
1003	ENSMUSG00000006529	Itih1	none	NA	NA	NA	NA	0.0248684	NA	NA	NA	0.0103888	NA	No		NA	NA	-0.00547376	NA	No		NA	NA	-0.0426527	NA	No		-0.00255543	NA	-0.0521399	NA	No		-0.00938048	NA	No		-0.00510329	NA	NA	NA	0	0	0	0.218363	0.212125	0	0.488089	0
1004	ENSMUSG00000006538	Ihh	not.active	-0.040099	0.999848	-0.00509112	0.999142	-0.382035	0.324434	0.0441529	0.999733	-0.21834	NA	No		0.00608508	0.999917	0.0414796	NA	No		-0.0864869	NA	0.262239	0.544777	No		-0.0597537	NA	0.350655	0.394672	No		0.124609	NA	No		0.0800919	NA	0.00738582	0.986868	7.48707	4.69187	7.56277	6.31113	7.44257	7.20352	4.8678	6.30083
1005	ENSMUSG00000006542	Prkag3	none	NA	NA	NA	NA	0.0232371	NA	NA	NA	0.0097881	NA	No		0.00131949	NA	-0.0124688	NA	No		-0.0109398	NA	0.00858788	NA	No		NA	NA	-0.0444057	NA	No		0.00399148	NA	No		-0.00404944	NA	0.00356947	NA	0	0	0.317427	0	0.128502	0.262219	0.0896599	0.106188
1006	ENSMUSG00000006546	Cryba2	none	0.0169589	NA	0.0485121	NA	0.0537166	NA	0.00210743	NA	-0.06223	NA	No		-0.0112703	NA	0.00482217	NA	No		-0.00219053	NA	-0.153612	0.725631	No		-0.0549275	NA	-0.104762	0.805228	No		-0.0100129	NA	No		-0.0012641	NA	0.0580072	NA	1.29358	2.64333	2.05684	1.94259	2.79429	1.87874	1.77222	1.38239
1007	ENSMUSG00000006567	Atp7b	not.active	0.017228	0.999848	0.162989	0.818603	-0.0500649	0.888188	0.0949369	0.999733	-0.26962	0.190784	No		-0.022637	0.999917	-0.134179	0.448632	No		-0.11244	0.657307	0.288983	0.133799	No		-0.159142	0.483907	0.124136	0.548257	No		0.205494	0.353691	No		0.0594743	0.855209	-0.0356664	0.89299	79.9926	82.5703	93.0507	83.331	95.7855	80.5982	67.6593	83.7273
1008	ENSMUSG00000006574	Slc4a1	none	NA	NA	NA	NA	NA	NA	NA	NA	NA	NA	No		NA	NA	NA	NA	No		NA	NA	NA	NA	No		NA	NA	NA	NA	No		NA	NA	No		NA	NA	0.00330363	NA	0.190384	0	0	0.148021	0	0.164685	0	0.152498
1009	ENSMUSG00000006575	Rundc3a	late.induced	-0.00217862	0.999848	0.0333212	0.982537	0.130751	0.0335791	0.0289854	0.999733	0.0886126	0.571799	Yes	-10.3379	-0.0195443	0.999917	-0.15743	0.0362827	No		0.0239964	0.885452	-0.000567668	0.996855	No		0.00164439	0.992419	-0.161593	0.0122781	No		0.0535828	0.695774	No		-0.0967338	0.448399	0.0487838	0.647464	7366.42	7367.55	7398.35	7545.51	7554.2	7487.8	7225.72	7268.28
1010	ENSMUSG00000006576	Slc4a3	not.active	0.0493603	0.999848	0.0915126	0.906453	0.189224	0.124234	0.0295551	0.999733	0.0848623	0.456389	No		-0.0322352	0.999917	-0.183258	0.00760733	No		-0.0694091	0.495486	-0.155623	0.0396915	No		-0.104283	0.260934	-0.342831	1.14374e-08	No		0.0587164	0.630448	No		-0.117067	0.281287	0.207627	0.00401607	5448.74	5726.61	5694.43	5426.74	5863.74	5704.25	5487.54	4954.01
1011	ENSMUSG00000006585	Cdt1	none	0.0627403	0.999848	0.0522124	0.98155	0.622847	2.36272e-05	-0.0370972	0.999733	0.519507	8.4217e-05	No		-0.0292945	0.999917	0.438217	3.19754e-05	No		0.080936	0.718915	-0.94135	1.1667e-17	No		0.0383506	0.875444	-0.43597	0.0017026	No		-0.806665	3.25375e-15	No		-0.279485	0.056296	0.0488605	0.818896	87.6492	96.8894	89.7463	95.9557	93.2594	109.216	202.3	105.216
1012	ENSMUSG00000006586	Runx1t1	not.active	0.080804	0.999848	0.0723957	0.92393	0.0180288	0.94963	-0.0242473	0.999733	-0.0565799	0.85974	No		-0.0231015	0.999917	-0.196543	0.137346	No		-0.128202	0.451089	-0.0313951	0.878188	No		-0.152692	0.353339	-0.251489	0.121102	No		0.158615	0.340283	No		-0.036577	0.915764	0.189342	0.260108	1335.74	1444.16	1379.26	1248.19	1410.26	1299.34	1154.77	1133.18
1013	ENSMUSG00000006587	Snai3	none	-0.0012997	NA	-0.0169813	NA	-0.0213909	NA	-0.00574219	NA	0.0212167	NA	No		0.00131949	NA	-0.00683414	NA	No		0.0131484	NA	0.0777939	NA	No		0.0191404	NA	0.0335979	NA	No		0.0677703	NA	No		0.0216504	NA	0.103584	NA	0.851426	0.465651	0.317427	0.503346	0.128502	1.59185	0.500332	0.664397
1014	ENSMUSG00000006589	Aprt	not.active	-0.080385	0.999848	-0.0673772	0.954922	0.0995451	0.589052	0.0253329	0.999733	0.179325	0.0569531	No		0.0219583	0.999917	-0.173557	0.0214638	No		0.117665	0.29979	0.203775	0.0272959	No		0.149632	0.113424	0.0278911	0.846989	No		0.0752566	0.523276	No		-0.0879806	0.595379	-0.130283	0.249685	1056.07	973.381	1011.36	1107.7	997.898	1059.42	1004.99	1170.42
1015	ENSMUSG00000006599	Gtf2h1	late.downreg	-0.0866763	0.999848	-0.163918	0.312698	-0.25642	0.00375145	-0.0681406	0.999733	-0.0780838	0.636884	No		0.061652	0.999917	0.292361	0.000800002	No		0.00194541	0.990539	-0.217872	0.0113837	No		0.0748161	0.566626	0.0982472	0.330397	No		-0.170379	0.0669541	No		0.127645	0.318342	0.0351751	0.738785	1220.54	1140.1	1133.66	1135.99	1078.05	1122.53	1276.34	1101.23
1016	ENSMUSG00000006611	Hfe	not.active	0.0464395	0.999848	0.0408492	0.987447	0.178312	0.689374	-0.0312022	0.999733	0.071635	0.901913	No		0.0275838	0.999917	-0.033933	NA	No		-0.0125121	0.973181	0.869682	0.000266733	No		0.0488986	0.878345	0.789677	0.00161732	No		0.0673087	0.83795	No		0.0176887	NA	-0.684597	0.00280776	20.5195	25.1627	23.9462	23.8489	22.7095	27.0252	23.0137	47.8874
1017	ENSMUSG00000006638	Abhd1	not.active	-0.0669272	0.999848	0.134	0.888518	0.144595	0.608625	0.177007	0.954589	-0.0356619	0.953301	No		-0.129332	0.999917	-0.097964	0.587606	No		0.0865236	0.718975	0.0797165	0.707563	No		-0.12381	0.58088	-0.0337307	0.904736	No		0.00643323	0.982804	No		-0.0712341	0.819498	-0.0772602	0.737029	69.0598	62.8252	66.9618	72.7407	81.1872	71.264	72.7665	78.4434
1018	ENSMUSG00000006641	Slc5a6	not.active	-0.0456237	0.999848	-0.00466613	0.999142	-0.0198306	0.922804	0.041221	0.999733	-0.014323	0.964338	No		-0.0450577	0.999917	-0.0274769	0.815711	No		0.112994	0.324295	0.0744048	0.526056	No		0.0606703	0.6257	0.0492556	0.695278	No		0.0217976	0.898699	No		-0.00155194	0.995087	-0.0581777	0.659452	668.021	638.73	634.596	688.468	663.006	650.433	644.544	683.07
1019	ENSMUSG00000006642	Tcf23	none	-0.0265703	0.999848	0.00723548	0.99869	-0.143338	NA	0.0412959	0.999733	-0.10925	NA	No		-0.0338746	NA	0.0245449	NA	No		-0.0454101	NA	-0.0100122	0.987131	No		-0.14214	NA	0.0708002	0.890628	No		-0.026807	NA	No		0.00120635	NA	-0.0479682	0.90417	3.95967	2.61717	3.04743	2.34391	4.34946	3.27573	3.54637	3.98747
1020	ENSMUSG00000006649	Nphs1	not.active	0.014885	0.999848	-0.0463158	0.979984	0.200162	0.673662	-0.0472548	0.999733	0.217461	NA	No		0.0198611	0.999917	-0.171653	NA	No		-0.129813	NA	0.129914	0.770709	No		-0.0654942	NA	-0.253835	0.532133	No		0.181271	NA	No		-0.0223262	NA	0.156233	0.66485	9.2208	10.5121	9.11529	6.77647	7.65692	11.2235	8.38257	9.33563
1021	ENSMUSG00000006651	Aplp1	not.active	-0.0253615	0.999848	0.0216661	0.988935	0.120211	0.0974418	0.0433997	0.999733	0.0947547	0.312003	No		-0.0613799	0.999917	-0.171842	0.0027022	No		-0.0239257	0.819639	-0.212702	0.000609623	No		-0.0900916	0.299827	-0.385397	1.06773e-11	No		0.0669663	0.460552	No		-0.0991938	0.301151	0.272085	8.35592e-06	31037.6	30420.5	29943	29478.6	31507.9	31350.3	29982.3	26002.9
1022	ENSMUSG00000006673	Qrich1	late.downreg	0.00946495	0.999848	-0.0840457	0.770376	-0.261951	3.70259e-06	-0.0933709	0.999733	-0.172748	0.00463171	No		0.055645	0.999917	0.0306877	0.693687	No		-0.0901981	0.306467	-0.061011	0.494547	No		-0.0259094	0.798308	-0.0258427	0.804612	No		-0.0716625	0.489827	No		-0.0349936	0.838478	-0.0207607	0.868629	2162.66	2185.95	2116.27	1988.55	2030.09	1741.51	1849.2	1778.81
1023	ENSMUSG00000006675	P4htm	not.active	-0.0194535	0.999848	0.0397567	0.983216	-0.00737052	0.978368	0.0514588	0.999733	-0.0524618	0.878257	No		-0.0427436	0.999917	-0.114369	0.427846	No		0.0348824	0.885072	0.0435314	0.811383	No		-0.0247397	0.913857	-0.0845638	0.593197	No		0.0774132	0.693728	No		-0.0343368	0.915304	0.0340957	0.851183	1263.69	1238.71	1236.21	1275.06	1305.56	1210.84	1145.97	1187.7
1024	ENSMUSG00000006676	Usp19	not.active	0.0530518	0.999848	0.0908392	0.894066	0.0442628	0.806104	0.027684	0.999733	-0.0564558	0.726822	No		0.00231503	0.999917	-0.0771094	0.391665	No		-0.108544	0.372209	-0.13883	0.0497908	No		-0.105226	0.315094	-0.216634	0.000333272	No		-0.0361111	0.799798	No		-0.103963	0.462264	0.0939864	0.271958	3443.9	3616.55	3690.94	3413.48	3695.39	3265.61	3370.34	3075.89
1025	ENSMUSG00000006678	Pola1	not.active	0.0131658	0.999848	-0.0781211	0.953058	-0.126684	0.55651	-0.0805463	0.999733	-0.0259255	0.961492	No		-0.0448254	0.999917	0.101383	0.524203	No		0.0805568	0.66814	-0.0426695	0.834792	No		0.00828686	0.9764	0.0819221	0.696971	No		-0.103635	0.596715	No		0.00662153	0.98541	-0.0745945	0.697628	202.438	207.368	178.707	189.197	185.47	185.604	201.643	198.846
1026	ENSMUSG00000006699	Cdc42	not.active	-0.0397727	0.999848	-0.128681	0.789094	-0.0849462	0.638522	-0.0829706	0.999733	0.0608206	0.739806	No		0.0712697	0.999917	0.133762	0.216897	No		0.0295847	0.857898	-0.068007	0.570703	No		0.118322	0.287924	0.0811751	0.41165	No		-0.0425785	0.777859	No		0.0951202	0.515401	0.0155842	0.877289	11246.8	10843.3	10750	11002.8	10104.5	11377.2	11770.1	11286.3
1027	ENSMUSG00000006705	Pknox1	not.active	0.00865758	0.999848	0.0111335	0.997974	-0.164912	0.210551	-0.00252999	0.999733	-0.173123	0.0851106	No		-0.00537351	0.999917	0.0729715	0.545548	No		-0.162246	0.15409	-0.252795	0.0189772	No		-0.167925	0.115183	-0.172163	0.10248	No		-0.0592867	0.730832	No		0.0176595	0.952187	0.181009	0.109248	493.15	498.167	492.191	436.436	497.477	439.572	462.697	389.341
1028	ENSMUSG00000006711	D130043K22Rik	not.active	0.000618176	0.999848	0.0885045	0.94141	0.0678647	0.812708	0.0898871	0.999733	-0.0443796	0.89055	No		-0.00984614	0.999917	-0.0341885	0.814827	No		-0.419281	1.23856e-05	-0.858001	4.49829e-30	No		-0.428952	2.33677e-05	-0.884943	7.48238e-23	No		-0.0539716	0.74555	No		-0.0755601	0.738114	0.780948	1.0164e-20	1652.62	1654.59	1774.8	1292.31	1794.31	1620.64	1698.12	935.931
1029	ENSMUSG00000006715	Gmnn	not.active	0.040173	0.999848	-0.120925	0.91175	-0.258301	0.327471	-0.120799	0.999733	-0.051933	0.931505	No		0.0955415	0.999917	0.0544307	NA	No		0.00612916	0.984237	0.512843	0.0121061	No		0.198305	0.388089	0.604469	0.0010213	No		0.0975058	0.745149	No		0.115406	0.663133	-0.359113	0.076344	47.5813	52.6694	49.7003	50.1159	40.502	46.9244	41.9053	61.9908
1030	ENSMUSG00000006717	Acot13	not.active	-0.140528	0.999848	-0.0515216	0.975807	-0.0452357	0.815636	0.0991593	0.999733	0.0123815	0.972776	No		-0.00277915	0.999917	-0.0369049	0.775813	No		0.147059	0.188328	0.335826	0.00122007	No		0.147732	0.199567	0.3013	0.00170721	No		0.0884189	0.552779	No		0.0512331	0.811863	-0.247352	0.0165872	793.438	693.384	749.208	840.424	756.826	793.029	747.283	953.093
1031	ENSMUSG00000006720	Zfp184	late.induced	0.127036	0.999848	0.70487	7.27285e-09	2.4282	5.7936e-67	0.415406	0.000236885	1.2994	5.31022e-24	Yes	-30.3129	-0.249039	0.0953714	-0.521037	5.51895e-06	No		-0.375688	0.0249196	-0.231676	0.050989	Yes	-43.6216	-0.798653	2.67409e-08	-0.826785	5.90173e-11	No		0.436237	4.56591e-06	No		-0.110329	0.621143	0.68034	1.01949e-12	80.3654	98.0765	116.212	82.6295	170.436	453.985	326.113	278.487
1032	ENSMUSG00000006724	Cyp27b1	not.active	0.00821592	0.999848	0.133764	0.885748	0.245346	0.528181	0.0781073	0.999733	-0.0287706	0.969626	No		-0.0683024	0.999917	-0.041052	NA	No		0.00758548	0.983339	0.0612885	0.880345	No		-0.153519	0.565652	-0.0061853	0.988991	No		0.0293557	0.935466	No		-0.00698662	NA	-0.0143274	0.97217	19.034	19.7686	19.0976	19.5234	24.7887	22.6988	22.1306	23.1333
1033	ENSMUSG00000006728	Cdk4	not.active	-0.072714	0.999848	-0.0528552	0.961958	-0.121346	0.296051	0.0220306	0.999733	-0.0602805	0.76821	No		0.0267027	0.999917	-0.0603446	0.502689	No		0.0909066	0.441171	0.335726	7.98508e-06	No		0.127703	0.26206	0.274106	0.000930742	No		0.119962	0.167054	No		0.058723	0.728922	-0.215564	0.00795133	1245.01	1170.24	1217.11	1305.9	1192.18	1195.85	1094.19	1393.11
1034	ENSMUSG00000006731	B4galnt1	not.active	0.00389866	0.999848	0.0740989	0.90729	0.0768984	0.502243	0.0593043	0.999733	-0.00432358	0.98957	No		-0.0875905	0.999917	-0.212923	0.00205733	No		-0.0705084	0.432023	-0.207072	0.00552629	No		-0.167653	0.0443418	-0.423966	1.18652e-09	No		0.0823338	0.463813	No		-0.120722	0.333612	0.281631	0.000335754	3152.48	3168.47	3088.4	2942.43	3332.76	3026.01	2861.7	2493.09
1035	ENSMUSG00000006732	Mettl1	not.active	-0.0522562	0.999848	-0.144007	0.803037	-0.116926	0.548945	-0.0714271	0.999733	0.0569931	0.86041	No		0.0338174	0.999917	-0.00543393	0.974925	No		0.151494	0.35535	0.295043	0.00581412	No		0.207558	0.154408	0.291477	0.00632019	No		0.12021	0.472063	No		0.102786	0.631893	-0.168493	0.153992	380.911	360.284	344.887	391.686	334.883	384.116	349.676	434.285
1036	ENSMUSG00000006736	Tspan31	late.induced	0.00247881	0.999848	0.014654	0.99609	0.321342	4.4459e-05	0.0081738	0.999733	0.299131	6.31429e-05	No		-0.00441874	0.999917	0.0640025	0.492933	No		0.0181611	0.890796	-0.0742624	0.486391	No		0.0151698	0.91047	-0.00439095	0.976074	No		-0.15478	0.116344	No		-0.0814987	0.618133	-0.0926423	0.402903	1475.63	1484.65	1482.33	1502.8	1492.45	1734.81	1949.65	1865.99
1037	ENSMUSG00000006740	Kif5b	not.active	0.00694491	0.999848	-0.0886701	0.85436	-0.147978	0.0504581	-0.0925509	0.999733	-0.0513248	0.738747	No		0.0589955	0.999917	0.179865	0.032029	No		0.00190347	0.991971	0.013386	0.932471	No		0.0714314	0.637588	0.205464	0.0165973	No		-0.0888196	0.452596	No		0.0978812	0.241906	-0.111346	0.266284	6419.51	6478.22	6297.6	6318.15	5994.97	6203.38	6645.11	6745.77
1038	ENSMUSG00000006763	Saal1	not.active	0.0295538	0.999848	0.000417236	0.999381	-0.0753108	0.6404	-0.0342999	0.999733	-0.0735335	0.728815	No		-0.00440176	0.999917	0.0687602	0.582868	No		-0.0554102	0.742095	-0.375911	0.000163368	No		-0.0595984	0.704463	-0.2976	0.00429062	No		-0.0340382	0.841447	No		0.0370875	0.884266	0.328239	0.000697399	353.709	364.361	347.778	336.302	351.931	342.679	354.98	271.719
1039	ENSMUSG00000006764	Tph2	not.active	-0.00247146	0.999848	0.0180647	0.996228	0.0255506	0.96192	0.0136861	0.999733	-0.00493811	0.995363	No		-0.0883133	0.999917	-0.0140802	NA	No		0.133706	0.624819	-0.477083	0.0654833	No		-0.08419	0.777306	-0.490731	0.0563307	No		0.0345919	0.921802	No		0.0129581	NA	0.462092	0.0593998	26.2697	25.6987	20.8361	24.9167	27.4677	29.0096	27.1399	18.4544
1040	ENSMUSG00000006777	Krt23	none	NA	NA	NA	NA	NA	NA	NA	NA	NA	NA	No		-0.00136678	NA	NA	NA	No		NA	NA	0.0468594	NA	No		NA	NA	0.0313	NA	No		0.00505994	NA	No		NA	NA	-0.0186323	NA	0	0	0.0948643	0	0.332999	0.489625	0.150599	0.283524
1041	ENSMUSG00000006782	Cnp	not.active	-0.02598	0.999848	-0.0190246	0.99609	0.0225153	0.947301	0.0111027	0.999733	0.0431909	0.907376	No		0.0591997	0.999917	-0.0661364	0.704175	No		-0.00848222	0.975336	0.342651	0.0454024	No		0.0720532	0.746579	0.269277	0.105267	No		0.156652	0.377404	No		0.0792899	0.740853	-0.173608	0.300139	527.954	512.484	552.863	549.252	517.627	578.812	508.588	660.404
1042	ENSMUSG00000006784	Ttc25	not.active	-0.0379392	0.999848	-0.0709483	0.959644	-0.0220555	0.97116	0.00208522	0.999733	0.109171	0.827382	No		0.0792756	0.999917	-0.0737847	NA	No		0.0134411	0.970874	0.402804	0.214974	No		0.211458	0.401391	0.264561	0.437822	No		0.144557	0.626567	No		0.038911	NA	-0.154107	0.640065	19.2735	15.3436	20.4839	20.4433	15.0059	18.3271	15.2732	21.829
1043	ENSMUSG00000006800	Sulf2	late.induced	0.0879872	0.999848	0.127456	0.77241	0.254405	0.0135619	0.0169099	0.999733	0.107771	0.39989	No		-0.0054526	0.999917	-0.13133	0.11074	No		0.000934346	0.995213	0.157378	0.173866	No		-0.00289883	0.988145	0.0252177	0.87204	No		0.0682413	0.645675	No		-0.0542166	0.793867	-0.0909981	0.52724	3588.93	3917.68	3951.49	3958.21	3975.07	4117.7	3927.43	4422.66
1044	ENSMUSG00000006818	Sod2	not.active	0.0280501	0.999848	-0.0159722	0.994672	-0.0146752	0.934345	-0.046985	0.999733	0.00167676	0.996266	No		0.0150618	0.999917	0.0838098	0.334327	No		-0.0323664	0.766764	-0.176646	0.00396639	No		-0.0128828	0.923807	-0.085065	0.342505	No		-0.0944989	0.358097	No		-0.0062075	0.979766	0.0706001	0.458519	5637.05	5781.16	5624.39	5502.91	5562.72	5539.31	5959.9	5301.14
1045	ENSMUSG00000006850	Tmco6	none	-0.0903148	0.999848	-0.100607	0.91175	-0.438448	0.00400679	0.0189996	0.999733	-0.30364	0.0199631	No		-0.0559462	0.999917	-0.32339	0.0199244	No		0.228711	0.168686	0.66515	6.21699e-06	No		0.163578	0.320461	0.279909	0.0581985	No		0.313799	0.0378515	No		-0.028177	0.938527	-0.31749	0.0163778	236.775	210.536	200.824	242.91	212.706	164.369	127.402	207.67
1046	ENSMUSG00000006906	Stambp	not.active	0.00610237	0.999848	-0.0403306	0.959644	-0.0767515	0.496737	-0.047627	0.999733	-0.0345846	0.856644	No		0.0150052	0.999917	0.0835591	0.380465	No		-0.0279092	0.865419	-0.122566	0.212987	No		-0.00680845	0.9668	-0.0319284	0.801483	No		-0.0703145	0.57362	No		0.0174203	0.945122	0.041841	0.737185	925.609	931.144	910.907	889.869	897.011	883.259	936.408	862.57
1047	ENSMUSG00000006920	Ezh1	not.active	-0.00535578	0.999848	0.0641794	0.960745	-0.0435122	0.872697	0.065504	0.999733	-0.118508	0.48808	No		-0.0536729	0.999917	-0.0215959	0.883517	No		-0.0409555	0.833323	-0.0483069	0.719271	No		-0.110159	0.435948	-0.0691241	0.618946	No		0.0740568	0.651817	No		0.0476458	0.856438	0.118146	0.356823	953.84	947.708	946.666	920.222	1004.08	952.637	908.777	880.547
[truncated: 31,705 more rows]
[truncated: 11 more columns]
