# Supplementary material for: Inhba, Homer1 and Bdnf are major targets of transcriptomic dysregulation by neurodegenerative disease-associated excitotoxic NMDA receptor signaling
Source: Commun Biol. 2025 Dec 3;8:1743. doi: 10.1038/s42003-025-09074-9 (PMC12678830; doi:10.1038/s42003-025-09074-9)
Supplement: Supplementary file 4 — Supplementary Data 2 [file 42003_2025_9074_MOESM4_ESM.xlsx]

## Sheet: Figure 1
Figure 1 C: Induced cell death 24h after treatment (%)
1h NMDA [30µM]	1h TBOA [50µM]
35.4179	4.49763
50.27	8.19
54.0302	4.7234
18.19	3.18
41.2408	19.8268
40.31	6.26

## Sheet: Figure 2
Figure 2D:
Passive effects
% of Bic control
Npas4	Nr4a1	Inhba	Fos	Egr1	Arc	Atf3	Bdnf	Homer1
33.4672	49.8256	78.5124	56.1538	60.4997	53.0183	95.5515	115.703	110.66
40.8975	18.2232	45.8629	57.2981	58.5387	79.817	44.0933	81.7596	143.4
29.3992	30.8207	56.65	51.2521	46.1935	65.4731	68.5498	104.844	111.45
34.7437	22.9044	62.3906				99.2718	104.318	98.41
	49.0158	45.7842				72.2618	103.861	121.03
	30.2217	36.9434				85.6714	92.2549
	38.9941	49.2452					96.3097
	39.3645	42.5995					122.78
Active effects
% of TTX control
Inhba	Bdnf	Egr1	Atf3	Arc	Fos	Nr4a1	Npas4	Homer1
28.0857	44.4869	80.2364	61.6534	65.8387	101.629	82.6212	153.108	27.1
16.1792	68.7103	84.4966	66.7358	76.4816	98.6755	320.29	145.735	36.93
23.7762	35.8066	31.8767	52.974	97.5468	94.6373	250.026	245.259	39.09
33.6776	47.6637		78.3335			245.429	174.233	39.07
15.0821	48.0472		91.9666			130.089		36.68
13.2853	51.9216		59.577			266.247
25.8862	60.5202					154.25
34.3699	50.3346					118.724
Glutamate spillover effects
% of Bic control
Inhba	Bdnf	Npas4	Nr4a1	Homer1
44.5673	115.081	89.6852	102.642	59.61
12.9331	81.3555	109.385	122.449	78.17
34.2291	106.936	79.8159	80.8873	64.21
29.8774	76.7497	69.1475	64.1559	70.96
71.2016	115.941	62.4734	72.9757	81.53
37.8205	109.308	101.035	121.983
37.5129	112.519
29.9178	87.7025
18.3852	75.1805
16.3971	66.1292
30.7787	101.15

## Sheet: Figure 4
Figure 4A:
P-CREB/CREB
WBshort2 (pCREB and CREB, separate gels)	pCREB			Tubulin		Normalized pCREB			CREB			Tubulin		Normalized CREB		pCREB/CREB		WBshort4 (pCREB and CREB, separate gels)	pCREB			Tubulin		Normalized pCREB			CREB			Tubulin		Normalized CREB		pCREB/CREB		WBshort5			pCREB				CREB	pCREB/CREB		WBshort6			pCREB
	Area	Percent		Area	Percent				Area	Percent		Area	Percent						Area	Percent		Area	Percent				Area	Percent		Area	Percent						Area	Percent			Area	Percent					Area	Percent
Control	579.698	8.787	1	9640.86	20.73	0.423878	1	1	7485.91	20.499	1	6230.62	17.278	1.18642	1	1		Control	4645.08	18.488	1	4626.35	21.829	0.846947	1	1	7628.96	29.905	1	5865.48	26.438	1.13114	1	1		Control	2250.96	14.945	1	1	3321.18	18.098	1	1		Control	2271.6	10.205	1
20min Bic	2806.43	42.538	2	8700.2	18.708	2.27379	5.36424	2	7072.5	19.367	2	7352.62	20.389	0.949875	0.800621	6.7001		20min Bic	8627.4	34.339	2	4370.65	20.622	1.66516	1.96608	2	5883.84	23.065	2	5133.06	23.136	0.996931	0.881353	2.23075		20min Bic	6672.52	44.302	2.96434	2	4861.89	26.494	1.46392	2.02493		20min Bic	6773.26	30.429	2.98177
10min Bic + 10min Bic/TTX	1684.77	25.537	3	9087.2	19.54	1.30691	3.08322	3	7122.84	19.505	3	7946.62	22.036	0.885142	0.74606	4.13266		10min Bic + 10min Bic/TTX	4223.08	16.809	3	4072.36	19.215	0.874785	1.03287	3	4955.01	19.424	3	4631.06	20.874	0.930536	0.822655	1.25553		10min Bic + 10min Bic/TTX	2025.72	13.45	0.899967	3	3832.77	20.886	1.15405	0.779833		10min Bic + 10min Bic/TTX	5867.13	26.358	2.58285
10min Bic + 10min Bic/TTX/30NMDA	696.406	10.556	4	9173.86	19.726	0.535131	1.26246	4	7858.96	21.521	4	8761.91	24.297	0.885747	0.74657	1.69102		10min Bic + 10min Bic/TTX/30NMDA	3755.96	14.95	4	4132.23	19.497	0.766785	0.905352	4	3635.77	14.252	4	3284.11	14.803	0.962778	0.851159	1.06367		10min Bic + 10min Bic/TTX/30NMDA	2290.89	15.21	1.01773	4	3501.06	19.078	1.05415	0.965453		10min Bic + 10min Bic/TTX/30NMDA	3627.26	16.295	1.59677
10min Bic + 10min Bic/30NMDA	830.113	12.582	5	9903.98	21.296	0.590815	1.39383	5	6977.72	19.108	5	5770.2	16.001	1.19418	1.00654	1.38478		10min Bic + 10min Bic/30NMDA	3872.79	15.415	5	3992.23	18.837	0.818336	0.966219	5	3406.77	13.354	5	3272.41	14.75	0.905356	0.800395	1.20718		10min Bic + 10min Bic/30NMDA	1821.36	12.093	0.809167	5	2833.94	15.443	0.853299	0.948281		10min Bic + 10min Bic/30NMDA	3720.18	16.713	1.63773
Figure 4B:
P-ERK1/2 / ERK1/2
WBshort6			pERK				ERK	pERK/ERK		WBshort7			pERK				ERK	pERK/ERK		WBshort2			pERK				ERK	pERK/ERK		WBshort3			pERK				ERK	pERK/ERK		WBshort4			pERK				ERK	pERK/ERK
	Area	Percent			Area	Percent					Area	Percent			Area	Percent					Area	Percent	Relative		Area	Percent	Relative				Area	Percent	Relative		Area	Percent	Relative				Area	Percent	Relative		Area	Percent	Relative
Control	3588.2	17.128	1	1	5490.01	23.286	1	1		Control	400.335	10.294	1	1	10656.7	23.819	1	1		Control	9535.41	13.339	1	1	28486.2	23.156	1	1		Control	4151.42	8.738	1	1	17774.7	16.388	1	1		Control	11776.8	15.031	1	1	19646.8	18.778	1	1
20min Bic	7986.28	38.123	2.22577	2	4219.13	17.895	0.768488	2.8963		20min Bic	2465.72	63.402	6.15912	2	9544.61	21.334	0.895672	6.87654		20min Bic	27146.4	37.975	2.84692	2	21104.1	17.155	0.740845	3.8428		20min Bic	19727.7	41.524	4.75212	2	19665.5	18.131	1.10636	4.29528		20min Bic	25613.7	32.692	2.17497	2	16728	15.988	0.851422	2.55452
10min Bic + 10min Bic/TTX	2853.96	13.624	0.795423	3	5526.13	23.439	1.00657	0.790231		10min Bic + 10min Bic/TTX	302.627	7.782	0.755974	3	9084.39	20.305	0.852471	0.886804		10min Bic + 10min Bic/TTX	7018.75	9.819	0.736112	3	22828.1	18.556	0.801347	0.918593		10min Bic + 10min Bic/TTX	6155.56	12.956	1.48272	3	23878.6	22.016	1.34342	1.10369		10min Bic + 10min Bic/TTX	7869.27	10.044	0.668219	3	23762.5	22.711	1.20945	0.5525
10min Bic + 10min Bic/TTX/30NMDA	3470.79	16.568	0.967305	4	4747.72	20.137	0.864769	1.11857		10min Bic + 10min Bic/TTX/30NMDA	408.163	10.495	1.01953	4	8562.02	19.138	0.803476	1.26889		10min Bic + 10min Bic/TTX/30NMDA	18319.6	25.627	1.92121	4	27084.1	22.016	0.950769	2.02069		10min Bic + 10min Bic/TTX/30NMDA	8232.51	17.328	1.98306	4	22988.3	21.195	1.29332	1.53331		10min Bic + 10min Bic/TTX/30NMDA	15820.9	20.193	1.34342	4	20929.5	20.003	1.06524	1.26115
10min Bic + 10min Bic/30NMDA	3049.55	14.557	0.849895	5	3593.6	15.242	0.654556	1.29843		10min Bic + 10min Bic/30NMDA	312.163	8.027	0.779775	5	6891.71	15.404	0.646711	1.20576		10min Bic + 10min Bic/30NMDA	9464.46	13.24	0.992578	5	23517.7	19.117	0.825574	1.20229		10min Bic + 10min Bic/30NMDA	9242.38	19.454	2.22637	5	24154.8	22.27	1.35892	1.63833		10min Bic + 10min Bic/30NMDA	17267.5	22.039	1.46624	5	23562.6	22.52	1.19928	1.2226
Figure 4C:
P-ELK1/ELK1
WBshort3 (pCREB and CREB, separate gels)	pELK1			Tubulin		Normalized pELK1			ELK1			Tubulin		Normalized ELK1		pELK1/ELK		WBshort4 (pCREB and CREB, separate gels)	pELK1			Tubulin		Normalized pELK1			ELK1			Tubulin		Normalized ELK1		pELK1/ELK		WBshort7 (pCREB and CREB, separate gels)	pELK1			Tubulin		Normalized pELK1			ELK1			Tubulin
	Area	Percent		Area	Percent				Area	Percent		Area	Percent						Area	Percent		Area	Percent				Area	Percent		Area	Percent						Area	Percent		Area	Percent				Area	Percent		Area	Percent
Control	3765.49	9.7999	1	28415.4	24.243	0.404236	1	1	3573.5	17.668	1	23235.7	20.388	0.866588	1	1		Control	6327.39	11.044	1	19880.9	18.4243	0.599424	1	1	3803.31	20.463	1	16051.4	19.47	1.051	1	1		Control	3447.1	8.476	1	32828.7	22.62	0.374713	1	1	2898.71	15.7684	1	20893.8	16.143
20min Bic	14116	36.7376	2	27305	23.296	1.57699	3.90116	2	5431.48	26.855	2	26663	23.395	1.14789	1.32461	2.94513		20min Bic	14922.9	26.047	2	19143	17.7405	1.46822	2.44939	2	4159.41	22.379	2	16622	20.162	1.10996	1.0561	2.31929		20min Bic	16221.1	39.887	2	33201.6	22.877	1.74354	4.65301	2	4408.46	23.9811	2	27494.8	21.243
10min Bic + 10min Bic/TTX	8928.36	23.2366	3	20666.6	17.632	1.31786	3.26013	3	4576.38	22.627	3	23218.3	20.373	1.11064	1.28162	2.54376		10min Bic + 10min Bic/TTX	11536	20.136	3	20606.7	19.0969	1.05441	1.75904	3	3881.17	20.882	3	16917.1	20.52	1.01764	0.968259	1.8167		10min Bic + 10min Bic/TTX	10286.1	25.293	3	26814.7	18.476	1.36897	3.65337	3	3604.85	19.6096	3	26598.4	20.551
10min Bic + 10min Bic/TTX/30NMDA	5567.63	14.4901	4	20587.9	17.565	0.82494	2.04074	4	2598.5	12.848	4	18189.3	15.96	0.805013	0.928945	2.19683		10min Bic + 10min Bic/TTX/30NMDA	9405.87	16.418	4	24674.9	22.8671	0.717975	1.19777	4	3360.42	18.08	4	16138.2	19.575	0.923627	0.878807	1.36296		10min Bic + 10min Bic/TTX/30NMDA	5858.83	14.407	4	26927	18.553	0.776532	2.07234	4	3714.2	20.2044	4	25906.7	20.016
10min Bic + 10min Bic/30NMDA	6046.32	15.7359	5	20236.5	17.265	0.911433	2.2547	5	4045.67	20.003	5	22662.1	19.885	1.00593	1.1608	1.94237		10min Bic + 10min Bic/30NMDA	5693.45	9.938	5	23600.2	21.8712	0.454388	0.758041	5	3381.78	18.195	5	16712.5	20.272	0.897543	0.853989	0.887648		10min Bic + 10min Bic/30NMDA	4854.25	11.936	5	25361.2	17.474	0.683072	1.82292	5	3756.85	20.4365	5	28533.1	22.046
Figure 4F:
CREB/TUBULIN
WB long 1	CREB	Tubulin	CREB/Tubulin	Normalized		WB long 2	CREB	Tubulin	CREB/Tubulin	Normalized		WB long 3	CREB	Tubulin	CREB/Tubulin	Normalized		WB long 4	CREB	Tubulin	CREB/Tubulin	Normalized
Control	30844.3	32498.6	0.949097	1		Control	17906.1	30973.5	0.578111	1		Control	36965.4	37524.4	0.985103	1		Control	20074.2	23318.4	0.860877	1
2h Bic	26693.9	30431.4	0.877185	0.924231		2h Bic	32131.6	31640.4	1.01552	1.75662		2h Bic	33175.7	31080.3	1.06742	1.08356		2h Bic	21195.9	21282.4	0.995933	1.15688
1h Bic + 1h Bic/TTX	26675	26365.6	1.01174	1.066		1h Bic + 1h Bic/TTX	22446.5	28132.8	0.797878	1.38015		1h Bic + 1h Bic/TTX	30662.2	27005.7	1.1354	1.15257		1h Bic + 1h Bic/TTX	21481.8	22205.7	0.967402	1.12374
1h Bic + 1h Bic/TTX/30NMDA	17992.5	28288.1	0.636047	0.67016		1h Bic + 1h Bic/TTX/30NMDA	11767.2	24436.9	0.481534	0.832944		1h Bic + 1h Bic/TTX/30NMDA	15262.6	30237.4	0.504759	0.512392		1h Bic + 1h Bic/TTX/30NMDA	6884.59	24645.3	0.279347	0.324491
1h Bic + 1h Bic/30NMDA	9851.56	29717.6	0.331506	0.349285		1h Bic + 1h Bic/30NMDA	10512.7	21897.5	0.480088	0.830442		1h Bic + 1h Bic/30NMDA	15928.9	35949.1	0.443095	0.449795		1h Bic + 1h Bic/30NMDA	3463.81	26337.3	0.131517	0.152771
Figure 4G:
ERK1/2 /TUBULIN
WB long 1	ERK	Tubulin	ERK/Tubulin	Normalized		WB long 2	ERK	Tubulin	ERK/Tubulin	Normalized		WB long 3	ERK	Tubulin	ERK/Tubulin	Normalized		WB long 4	ERK	Tubulin	ERK/Tubulin	Normalized
Control	28038.4	32498.6	0.862758	1		Control	31345.6	32625	0.960784	1		Control	29766.3	30968.3	0.961186	1		Control	17583.1	23318.4	0.754044	1
2h Bic	18421.3	30431.4	0.60534	0.701633		2h Bic	28120.1	34646.1	0.811636	0.844765		2h Bic	24397	25403.2	0.96039	0.999172		2h Bic	23239.8	21282.4	1.09197	1.44815
1h Bic + 1h Bic/TTX	28313.5	26365.6	1.07388	1.2447		1h Bic + 1h Bic/TTX	20889.5	25274.3	0.826513	0.860248		1h Bic + 1h Bic/TTX	22128.9	26703.1	0.828701	0.862165		1h Bic + 1h Bic/TTX	24552.7	22205.7	1.1057	1.46635
1h Bic + 1h Bic/TTX/30NMDA	25254.8	28288.1	0.892772	1.03479		1h Bic + 1h Bic/TTX/30NMDA	23535.6	27650.4	0.851184	0.885926		1h Bic + 1h Bic/TTX/30NMDA	22672.1	25921.3	0.874651	0.909971		1h Bic + 1h Bic/TTX/30NMDA	26639.7	24645.3	1.08092	1.4335
1h Bic + 1h Bic/30NMDA	20732.7	29717.6	0.697655	0.808634		1h Bic + 1h Bic/30NMDA	17268.1	19500.8	0.885509	0.921653		1h Bic + 1h Bic/30NMDA	27821.3	29433.3	0.945233	0.983402		1h Bic + 1h Bic/30NMDA	20083.3	26337.3	0.762541	1.01127
[truncated: 23 more columns]

## Sheet: Figure 5
Figure 5A: Induced cell death 24h after treatment (%)
Control	Mem. 10µM	Mem. 100µM	MK801 /APV
42.5931	2.5864	2.52686	7.14655
57.0876	17.5832	0.874669	0.926806
46.4363	13.7457	-0.357556	3.93657
57.2552	9.92649	-0.95221
Figure 5B: % of Bic control
Inhba			Bdnf			Npas4			Nr4a1
10	100	MK/ APV	10	100	MK/ APV	10	100	MK/ APV	10	100	MK/ APV
83.1361	3.46165	14.2536	78.8901	11.0356	34.2754	37.1522	0.224482	2.80236	57.5639		11.7421
115.128		87.2864	90.0303		87.0278	73.5843	10.3781	14.7956	80.1243	35.9105	36.8296
151.868	2.86917	42.0374	104.911	24.021	89.2714	92.0554	0.293938	13.6515	86.8322	2.07058	19.4581
141.298	5.7883	90.6741	103.801	36.1392	87.1112	51.2476	1.25029	8.54053	67.6333	7.73439	17.7713
Figure 5C: % of Bic control
Inhba							Bdnf
TTX	NMDA	TBOA	Mem. NMDA	Mem. TBOA			TTX	NMDA	TBOA	Mem. NMDA	Mem. TBOA
	6.96609		23.5591					53.3308		79.8318
	7.39961		25.6028					38.2248		95.1786
62.8163	10.5972		53.4516				116.213	47.0295		111.013
56.0582	11.2862	18.3852	25.5865	43.6724			98.7869	54.7351	75.1805	69.0591	123.526
32.2059	5.38807	16.3971	10.7823	44.1365			70.6417	34.0112	66.1292	45.559	101.398
57.2432	9.3363	30.7787	21.0425	53.5873			99.0562	58.5152	101.15	66.8931	121.253
Npas4							Nr4a1
TTX	NMDA	TBOA	Mem. NMDA	Mem. TBOA			TTX	NMDA	TBOA	Mem. NMDA	Mem. TBOA
	55.1193		65.476					67.3842		74.0028
	41.626		72.877					38.886		78.2136
39.4985	44.9984		68.3785				45.055	55.5833		84.148
48.8407	60.2025	69.1475	58.4911	77.7081			49.8256	50.034	64.1559	58.8173	87.3825
15.2569	46.0005	62.4734	42.9178	63.1544			18.2232	46.9218	72.9757	53.2375	85.4425
29.0319	82.6248	101.035	73.3803	80.208			30.8207	85.2808	121.983	91.2565	108.242

## Sheet: Figure 6
Figure 6B: Motor Cortex (Primary and secondary motor area)
Relative mRNA levels
Inhba					Bdnf
WT	zQ175	zQ175 + Mem	zQ175 + FP802		WT	zQ175	zQ175 + Mem	zQ175 + FP802
1	0.751061	1.30506	0.844004		1	1.07	1.38097	0.906487
1	0.8434	0.851425	1.48125		1	0.863646	0.652656	1.59583
1	0.899879	0.983629	1.71873		1	0.665908	1.26764	2.14643
0.897783	0.986049	1.3198	0.625355		0.856423	1.23678	1.84489	1.01553
1.04849	1.0237	1.02761	0.611293		1.3618	1.43624	1.47439	0.871143
1.07498	1.02695	0.696296			0.692482	1.02636	0.954278
0.978747	0.949823	0.652045			1.0893	0.882842	0.903721
0.869731	1.19642				0.889706	0.791208
1.27527	0.937353				0.951677	1.26967
0.995039					1.0955
0.859962					1.06311
1					1
Homer1					Nr4a1
WT	zQ175	zQ175 + Mem	zQ175 + FP802		WT Control	zQ175	zQ175 + Memantine	zQ175 + Memantine2
1	0.827448	1.20501	0.81518		1	2.85386	3.11657	2.30977
1	0.798398	0.74242	1.34223		1	0.7731	1.60343	2.49379
1		0.825031	1.2963		1	0.7854	2.90643	4.5384
1		1.14884	0.786931		1.30696	1.08698	3.78574	4.26973
		0.879259	0.813465		1.71565	0.771017	2.33145	0.816198
		0.731665			0.460777	0.883675	1.19973
		0.730082			0.516609	1.40192	0.587585
					1.17492	0.507348
					0.488647	1.21238
Npas4					1.22576
WT	zQ175	zQ175 + Mem	zQ175 + FP802		0.817871
1	1.04778	1.01584	1.55822		1
1	2.2903	0.917908	0.448781
1	0.941792	2.30966	0.686327
1.26626	1.46841	0.565061	7.39946
1.08833	0.42029	8.80034	0.292494
1.01556	1.10606	3.71559
0.629846	1.16705	0.632368
0.894912	0.715715
0.761297	1.22232
1.03401
1.79672
1
Figure 6C: Striatum
Relative mRNA levels
Ppp1r1b					Inhba
WT	zQ175	zQ175 + Mem	zQ175 + FP802		WT	zQ175	zQ175 + Mem	zQ175 + FP802
1	0.65787	0.545328	0.383461		1	0.421738	0.980215	0.799772
1	0.55737	0.684423	1.223		1	0.645501	0.801642	1.13514
1	0.529257	1.07702	0.506021		1	0.72448	0.579297	1.12778
0.854755	0.607269	0.834009	1.09166		0.99108	0.631318	1.08782	0.67464
0.907034	0.482487	0.550693	1.28625		1.21903	0.596432	0.512926	0.59622
1	0.594062	0.836665			0.927651	0.768588	0.67464	1.54829
1.01152	0.495293	0.97956			0.86224	0.770407	1.0148
1.22382	0.65592				0.990875	0.702409
0.752075	0.677851				1.03804	0.712448
1.09231					1.05857
1					0.912518
					1
Bdnf					Homer1
WT	zQ175	zQ175 + Mem	zQ175 + FP802		WT	zQ175	zQ175 + Mem	zQ175 + FP802
1	0.386959	0.97884	1.6223		1	0.502326	0.848656	0.865734
1		2.33973	0.844896		1	0.593807	0.937796	1.15105
1	0.621801	2.54649	3.56796		1	0.517103	0.556025	1.12075
0.556793	0.302895	2.72034	1.71239		1	0.669185	0.983648	0.544496
1.25835	0.435969	0.703633	0.814339		0.760831	0.483066	0.522022	1.11082
1.68263	0.270935	1.03118			0.775812	0.573657	0.593147
0.502227	0.711915	1.06622			1	0.525113	0.951053
1.39215	0.628646				0.965096	0.570906
0.444301	1.10495				1.15198	0.582037
1.57923	0.49581				0.897548
0.584322					0.941969
1
Nr4a1					Npas4
WT	zQ175	zQ175 + Mem	zQ175 + FP802		WT	zQ175	zQ175 + Mem	zQ175 + FP802
1	2.32237	3.36302	2.23698		1	0.750425	0.327736	1.01399
1	0.804497	1.65052	4.3128		1	1.98039	0.450988	0.665101
1	0.495302	1.53484	7.39337		1	1.21993	0.690986	3.21015
0.305928	0.681558	5.36225	3.86002		0.752626	0.985486	0.502069	0.340954
1.7459	0.421128	1.99361	1.29335		1.35607	0.173394	0.515152
1.43232	0.3784	1.08585			0.960103	0.321699	3.77738
0.515851	0.834742	0.660997			0.931205	0.43422	4.83813
1.98865	0.28518				1.57972	0.382004	0.789187
0.277002	0.590992				0.290882	0.345975
1.07078					0.481195
0.663569					1.6482
1					1
